# Supplementary material for: Identification of Gene-Expression Signatures and Protein Markers for Breast Cancer Grading and Staging
Source: PLoS One. 2015 Sep 16;10(9):e0138213. doi: 10.1371/journal.pone.0138213 (PMC4573873; doi:10.1371/journal.pone.0138213)
Supplement: S2 Table — In the table, the column p value and sign represent the p value of the differential expression and up (“+”) or down (“-”) regulation between the two labeled classes, respectively. The TCGA RNAseq data analysis results and microarray validation results are colored in green and yellow respectively while “IS” represents insignificant. Blank elements in the validation columns suggest the genes are non-differentially expressed in the RNAseq data. (XLSX) [file pone.0138213.s002.xlsx]

## Sheet: Supplementary_Table_S2
# List of the 324 breast cancer grade associated genes.
Gene Name	TCGA_BRCA_RSEM_Grade2_vs_Grade1_P_value	TCGA_BRCA_RSEM_Grade2_vs_Grade1_sign	TCGA_BRCA_RSEM_Grade2_vs_Grade1_FC	TCGA_BRCA_RSEM_Grade3_vs_Grade2_P_value	TCGA_BRCA_RSEM_Grade3_vs_Grade2_sign	TCGA_BRCA_RSEM_Grade3_vs_Grade2_FC	TCGA_BRCA_RSEM_Grade1_vs_Normal_P_value	TCGA_BRCA_RSEM_Grade1_vs_Normal_sign	TCGA_BRCA_RSEM_Grade1_vs_Normal_FC	TCGA_BRCA_RSEM_Grade2_vs_Normal_P_value	TCGA_BRCA_RSEM_Grade2_vs_Normal_sign	TCGA_BRCA_RSEM_Grade2_vs_Normal_FC	TCGA_BRCA_RSEM_Grade3_vs_Normal_P_value	TCGA_BRCA_RSEM_Grade3_vs_Normal_sign	TCGA_BRCA_RSEM_Grade3_vs_Normal_FC	TCGA_microarray_grade2_vs_grade1	TCGA_microarray_grade3_vs_grade2	GSE21653_grade2_vs_grade1	GSE21653_grade3_vs_grade2	GSE5460_grade2_vs_grade1	GSE5460_grade3_vs_grade2	GSE61304_grade3_vs_grade2
ADAMTS14	P value:0.015157	+	0.7883	P value:0.035133	-	-0.4096	P value:4.4e-05	+	1.7442	P value < 1e-6	+	2.5325	P value < 1e-6	+	2.1229	P value:0.037727	IS	IS	IS	IS	IS	IS
ARNT2	P value:0.049234	-	-0.5341	P value:0.017492	-	-0.6885	P value:1.2e-05	+	1.797	P value < 1e-6	+	1.2629	P value:0.028003	+	0.5744	IS	IS	IS	P value:0.030513	IS	IS	IS
C9orf117	P value:0.001986	-	-0.8405	IS	+	-0.0661	P value:1e-06	+	1.3653	P value:0.001329	+	0.5248	P value:0.001461	+	0.4587	P value:0.016813		IS		IS
COL5A1	P value:0.022549	+	0.7533	P value:0.037408	-	-0.411	P value:0.003963	+	0.9255	P value < 1e-6	+	1.6788	P value < 1e-6	+	1.2678	P value:0.001925	P value:0.000869	IS	P value:0.632028	IS	P value:0.300367	IS
COL5A2	P value:0.043957	+	0.6023	P value:0.035133	-	-0.4226	P value:0.001571	+	1.0007	P value < 1e-6	+	1.6031	P value < 1e-6	+	1.1804	P value:0.00661	P value:0.002131	IS	IS	IS	P value:0.241249	IS
ERP27	P value:0.001658	-	-1.2569	IS	-	-0.0086	P value:1e-06	+	2.0231	P value:0.001269	+	0.7663	P value:0.002366	+	0.7576	P value:0.003422		IS		IS
GMIP	P value:0.043957	+	0.2096	IS	+	-0.0301	P value:9.3e-05	+	0.4581	P value < 1e-6	+	0.6677	P value:1e-06	+	0.6376	IS		IS		P value:0.004259
GOLM1	P value:0.014152	-	-0.537	IS	-	-0.1975	P value < 1e-6	+	1.2389	P value < 1e-6	+	0.7019	P value:0.000851	+	0.5045	IS		IS		IS
GPR160	P value:0.043957	-	-0.4	P value:0.000635	-	-0.9051	P value < 1e-6	+	1.431	P value < 1e-6	+	1.0311	IS	+	0.126	IS	P value:0.008622	IS	P value:1.9e-05	IS	IS	P value:0.031205
LCA5L	P value:0.039152	-	-0.3392	P value:0.025431	-	-0.2753	P value:5e-06	+	0.8837	P value < 1e-6	+	0.5445	P value:0.033042	+	0.2691	NA	NA	IS	P value:0.001402	P value:0.017535	IS	P value:0.001304
MYCBP	P value:0.039152	-	-0.1562	IS	-	-0.1583	P value:1e-06	+	0.6466	P value < 1e-6	+	0.4904	P value:0.000248	+	0.3322	IS		IS		IS
TFAP2A	P value:0.009237	-	-0.4811	IS	-	-0.0479	P value:8.6e-05	+	1.2964	P value:0.001412	+	0.8153	P value:0.033495	+	0.7675	P value:0.023077		IS		IS
TRIM46	P value:0.036916	-	-0.6879	P value:0.025431	+	0.4359	P value:0.000367	+	1.271	P value:0.002146	+	0.5831	P value:2e-06	+	1.0189	IS	IS	IS	IS	P value:0.030598	IS	P value:0.027782
ZNF138	P value:0.039152	-	-0.2314	IS	-	-0.0465	P value:5.6e-05	+	0.5399	P value:3.8e-05	+	0.3085	P value:0.013686	+	0.262	P value:0.049649		IS		IS
ZNF239	P value:0.028999	-	-0.3812	IS	-	-0.1209	P value:2e-06	+	1.0109	P value < 1e-6	+	0.6297	P value:0.000356	+	0.5088	IS		P value:0.000915		IS
ANLN	P value:0.000517	+	0.8397	P value:1.4e-05	+	0.75	P value:3.2e-05	+	1.4092	P value < 1e-6	+	2.2488	P value < 1e-6	+	2.9989	P value:0.01872	P value:8.4e-05	P value:0	P value:0	P value:0.009216	P value:0.009216	P value:0.140308
ARHGAP11A	P value:0.000856	+	0.7802	P value:0.004833	+	0.467	P value:0.013157	+	0.5106	P value < 1e-6	+	1.2908	P value < 1e-6	+	1.7577	P value:0.009533	P value:0.001308	P value:0.009482	P value:3e-06	IS	P value:0.003059	P value:0.007033
ARPC1B	P value:0.01735	+	0.2972	IS	+	0.1792	P value:0.022408	+	0.329	P value < 1e-6	+	0.6262	P value < 1e-6	+	0.8054	P value:0.003422		IS		P value:0.015133
ASF1B	P value:1.9e-05	+	0.9065	P value:0.007787	+	0.3762	P value:1e-05	+	1.151	P value < 1e-6	+	2.0575	P value < 1e-6	+	2.4337	P value:0.005118	P value:0.000703	P value:0.000841	P value:0	P value:0.005168	P value:0.001312	P value:0.040279
ASPM	P value:0.009237	+	0.973	P value:0.002565	+	0.5999	P value:0.000104	+	1.572	P value < 1e-6	+	2.545	P value < 1e-6	+	3.1449	P value:0.009533	P value:0.001183	P value:0	P value:0	IS	P value:0.051028	P value:0.103192
ATAD2	P value:0.039152	+	0.4345	P value:0.003931	+	0.4662	P value:0.000256	+	0.5944	P value < 1e-6	+	1.0289	P value < 1e-6	+	1.495	P value:0.016813	P value:1.8e-05	P value:0	P value:0	IS	P value:0.074379	P value:0.053757
AURKA	P value:3.9e-05	+	1.0014	P value:7.8e-05	+	0.6853	P value:2.3e-05	+	0.8594	P value < 1e-6	+	1.8607	P value < 1e-6	+	2.546	P value:0.01872	P value:2.8e-05	P value:0	P value:0	P value:6.6e-05	P value:6.6e-05	P value:1e-04
AURKB	P value:0.004629	+	0.9122	P value:5e-06	+	0.8525	P value:0.001785	+	1.1041	P value < 1e-6	+	2.0163	P value < 1e-6	+	2.8688	IS	P value:8.4e-05	P value:0	P value:0	P value:0.002924	P value:0.002924	P value:0.020263
BAK1	P value:0.034787	+	0.2247	P value:0.007787	+	0.3006	P value:0.002935	+	0.3168	P value < 1e-6	+	0.5415	P value < 1e-6	+	0.8421	IS	P value:0.019821	IS	P value:1.1e-05	P value:0.008623	P value:0.022151	IS
BGN	P value:0.043957	+	0.5782	IS	-	-0.28	P value:4.4e-05	+	1.3042	P value < 1e-6	+	1.8825	P value < 1e-6	+	1.6024	P value:0.002581		IS		IS
BLM	P value:0.00138	+	0.7202	P value:0.002058	+	0.4268	IS	+	0.423	P value < 1e-6	+	1.1432	P value < 1e-6	+	1.57	IS	P value:1e-05	P value:4e-06	P value:0	P value:0.003311	P value:0	P value:0.00222
BLOC1S3	P value:0.046535	+	0.1645	IS	+	0.0808	P value:0.000265	+	0.3737	P value < 1e-6	+	0.5383	P value < 1e-6	+	0.6191	NA	NA	P value:0.033984		P value:0.002665
BRMS1	P value:0.043957	+	0.224	IS	+	0.0634	P value:0.005157	+	0.3279	P value < 1e-6	+	0.5519	P value < 1e-6	+	0.6153	IS		IS		IS
BUB1	P value:0.000702	+	0.9146	P value:4.3e-05	+	0.6429	P value:1.9e-05	+	1.432	P value < 1e-6	+	2.3466	P value < 1e-6	+	2.9895	P value:0.025551	P value:6e-06	P value:0	P value:0	P value:0.002955	P value:0.002955	P value:0.181254
BUB1B	P value:0.000702	+	0.9379	P value:0.000938	+	0.4638	P value:0.000238	+	1.1672	P value < 1e-6	+	2.1051	P value < 1e-6	+	2.5689	P value:0.004486	P value:9.5e-05	P value:5e-06	P value:0	P value:0.015376	P value:0	P value:0.000441
C12orf48	P value:0.00138	+	0.6212	P value:0.005242	+	0.3767	P value:0.020811	+	0.3302	P value < 1e-6	+	0.9514	P value < 1e-6	+	1.3281	P value:0.015071	P value:0.024465	NA	NA	NA	NA	NA
C16orf59	P value:0.003624	+	0.725	IS	+	0.2558	P value:0.000191	+	1.0374	P value < 1e-6	+	1.7624	P value < 1e-6	+	2.0182	IS		P value:0.020423		IS
C16orf75	P value:0.010679	+	0.5216	IS	+	0.3288	P value:1.6e-05	+	1.0489	P value < 1e-6	+	1.5705	P value < 1e-6	+	1.8993	IS		NA	NA	NA	NA	NA
C19orf28	P value:0.034787	+	0.2242	P value:0.03194	+	0.2371	P value:0.00433	+	0.3115	P value < 1e-6	+	0.5357	P value < 1e-6	+	0.7728	IS	P value:0.022824	NA	NA	NA	NA	NA
CAMK2N2	P value:0.024036	+	0.5908	IS	+	0.2686	P value:4.8e-05	+	0.9636	P value < 1e-6	+	1.5544	P value < 1e-6	+	1.823	IS		IS		P value:0.017023
CASC5	P value:0.025604	+	0.8802	IS	+	0.3208	P value:0.001675	+	1.1314	P value < 1e-6	+	2.0117	P value < 1e-6	+	2.3324	P value:6.8e-05		P value:0.000116		P value:0.045423
CCNA2	P value:0.000944	+	0.8134	P value:6e-06	+	0.7558	P value:0.000318	+	0.8623	P value < 1e-6	+	1.6758	P value < 1e-6	+	2.4315	IS	P value:6e-06	P value:1.6e-05	P value:1.6e-05	P value:0.005887	P value:0.005887	P value:0.045984
CCNB1	P value:4e-06	+	0.8504	P value:0.001643	+	0.3817	P value:2.2e-05	+	0.6956	P value < 1e-6	+	1.546	P value < 1e-6	+	1.9278	P value:0.007485	P value:0.000869	P value:0	P value:0	P value:0.010287	P value:0.010287	P value:0.03958
CCNB2	P value:0.000107	+	0.9425	P value:1.3e-05	+	0.6286	P value:5.8e-05	+	1.1907	P value < 1e-6	+	2.1332	P value < 1e-6	+	2.7618	P value:0.034312	P value:2.4e-05	P value:1.3e-05	P value:1.3e-05	IS	P value:0.16259	P value:0.045787
CCNE2	P value:0.009935	+	0.5876	P value:0.005682	+	0.5975	P value:2e-06	+	1.1213	P value < 1e-6	+	1.7089	P value < 1e-6	+	2.3064	IS	P value:6.4e-05	P value:0	P value:0	P value:0.002472	P value:0.002472	IS
CCNF	P value:0.028999	+	0.4387	P value:0.005682	+	0.3548	P value:0.00033	+	0.6275	P value < 1e-6	+	1.0663	P value < 1e-6	+	1.421	P value:0.034312	P value:0.015948	P value:0.025146	P value:0.025146	P value:0.000902	P value:0.000902	IS
CDC25C	P value:1.9e-05	+	1.2334	P value:0.046363	+	0.1983	P value:1.4e-05	+	1.4696	P value < 1e-6	+	2.703	P value < 1e-6	+	2.9013	P value:0.009533	P value:0.009338	P value:8.3e-05	P value:8.3e-05	P value:0.00664	P value:0.00664	IS
CDC45	P value:0.000944	+	1.0609	P value:1.7e-05	+	0.7509	P value:0.006668	+	1.0702	P value < 1e-6	+	2.131	P value < 1e-6	+	2.882	NA	NA	P value:0.003319	P value:0	P value:0.004724	P value:1.1e-05	P value:0.007271
CDC6	P value:0.000635	+	0.8987	P value:0.001082	+	0.5878	P value:0.002597	+	0.7404	P value < 1e-6	+	1.6391	P value < 1e-6	+	2.2269	P value:0.019006	P value:0.000183	P value:8e-06	P value:8e-06	P value:0.000978	P value:0.000978	IS
CDCA2	P value:0.003935	+	0.9421	P value:0.004098	+	0.6169	P value:0.004204	+	0.8905	P value < 1e-6	+	1.8325	P value < 1e-6	+	2.4494	P value:0.009533	P value:0.003091	P value:0.004326	P value:0.004326	IS	P value:0.361818	P value:0.042314
CDCA3	P value:0.001816	+	0.7667	P value:1e-06	+	0.8312	P value:0.000177	+	0.9039	P value < 1e-6	+	1.6706	P value < 1e-6	+	2.5019	IS	P value:4e-06	P value:0	P value:0	P value:0.002386	P value:0.002386	P value:0.037343
CDCA5	P value:0.000466	+	0.94	P value:5.8e-05	+	0.6501	P value:0.000735	+	0.8645	P value < 1e-6	+	1.8045	P value < 1e-6	+	2.4546	P value:0.020804	P value:1e-05	P value:1e-06	P value:0	P value:4.6e-05	P value:0	P value:2e-06
CDCA8	P value:0.000517	+	0.6497	P value:1.3e-05	+	0.6927	P value:6e-06	+	1.1077	P value < 1e-6	+	1.7574	P value < 1e-6	+	2.4501	IS	P value:0	P value:0	P value:0	P value:0.000251	P value:0	P value:0.000983
CDK1	P value:0.001257	+	0.6937	P value:3e-05	+	0.655	P value:3e-06	+	1.2447	P value < 1e-6	+	1.9383	P value < 1e-6	+	2.5933	NA	NA	P value:2e-06	P value:2e-06	P value:0.02291	P value:0.02291	P value:0.086415
CDKN3	P value:0.003624	+	0.7166	P value:0.000446	+	0.5125	P value:3.9e-05	+	1.2007	P value < 1e-6	+	1.9173	P value < 1e-6	+	2.4299	IS	P value:0.005247	P value:2.3e-05	P value:2.3e-05	P value:0.00449	P value:0.00449	P value:0.095691
CENPA	P value:0.001658	+	0.9045	P value < 1e-6	+	0.9597	P value:0.003313	+	0.9698	P value < 1e-6	+	1.8743	P value < 1e-6	+	2.834	IS	P value:1e-06	P value:1e-06	P value:1e-06	P value:0.00178	P value:0.00178	P value:0.049997
CENPE	P value:0.00217	+	0.8158	P value:0.000202	+	0.6888	P value:0.000931	+	0.8123	P value < 1e-6	+	1.6281	P value < 1e-6	+	2.317	P value:0.022979	P value:8.9e-05	P value:1e-06	P value:0	P value:0.004453	P value:0	P value:0.000147
CENPF	P value:0.001144	+	0.9203	P value:0.004098	+	0.4636	P value:2.1e-05	+	1.2833	P value < 1e-6	+	2.2036	P value < 1e-6	+	2.6672	P value:0.008457	P value:3.7e-05	P value:0	P value:0	P value:0.006665	P value:0.006665	P value:0.155432
CENPI	P value:0.002369	+	0.8974	P value:0.001643	+	0.5631	P value:0.004459	+	0.7283	P value < 1e-6	+	1.6257	P value < 1e-6	+	2.1888	P value:0.009533	P value:0.000158	P value:0	P value:0	P value:0.028144	P value:0.028144	P value:0.251158
CENPM	P value:0.000173	+	0.8105	P value:0.011366	+	0.3972	P value:7.4e-05	+	1.1503	P value < 1e-6	+	1.9608	P value < 1e-6	+	2.358	P value:0.025551	P value:0.011804	P value:0.001896	P value:0	P value:0.015588	P value:0.002959	P value:0.020987
CEP55	P value:0.00138	+	0.814	P value:5.5e-05	+	0.6736	P value:8e-06	+	1.4116	P value < 1e-6	+	2.2256	P value < 1e-6	+	2.8992	P value:0.031155	P value:1.5e-05	P value:0	P value:0	P value:0.007385	P value:0	P value:0.004376
CHAF1B	P value:0.03276	+	0.2751	P value:0.005458	+	0.3299	P value:0.009298	+	0.4625	P value < 1e-6	+	0.7376	P value < 1e-6	+	1.0675	IS	P value:0.002131	P value:0.014511	P value:0	IS	P value:2.3e-05	IS
CIT	P value:0.004629	+	0.6821	IS	+	0.1921	P value:0.002441	+	0.7685	P value < 1e-6	+	1.4506	P value < 1e-6	+	1.6427	IS		P value:1e-05		P value:0.014811
CKAP2L	P value:0.000377	+	1.0018	P value:0.000938	+	0.5987	P value:7.4e-05	+	1.2291	P value < 1e-6	+	2.2309	P value < 1e-6	+	2.8295	P value:0.003923	P value:0.001308	P value:0.000172	P value:0	IS	P value:0	P value:0.000879
CLSPN	P value:0.00138	+	1.0848	P value:0.012688	+	0.3916	P value:0.002367	+	0.9946	P value < 1e-6	+	2.0794	P value < 1e-6	+	2.4709	P value:0.031155	P value:0.000964	P value:0.001039	P value:0.001039	IS	P value:0.161512	P value:0.059605
CNIH2	P value:0.016222	+	0.6134	P value:0.013158	+	0.5686	P value:9e-06	+	1.3494	P value < 1e-6	+	1.9628	P value < 1e-6	+	2.5314	IS	IS	P value:0.013027	P value:0.003113	IS	IS	IS
DDX39	P value:0.008581	+	0.3526	P value:0.000736	+	0.4516	P value:0.000285	+	0.4221	P value < 1e-6	+	0.7748	P value < 1e-6	+	1.2264	IS	P value:0.000454	NA	NA	NA	NA	NA
DEPDC1	P value:0.000635	+	0.816	P value:8.2e-05	+	0.8211	P value:3.4e-05	+	1.2233	P value < 1e-6	+	2.0393	P value < 1e-6	+	2.8604	P value:0.001656	P value:8.4e-05	P value:0	P value:0	P value:0.001534	P value:0.001534	P value:0.034293
DEPDC1B	P value:0.00042	+	1.0051	P value:0.000546	+	0.5063	P value:0.00054	+	1.0358	P value < 1e-6	+	2.0409	P value < 1e-6	+	2.5472	IS	P value:0.000583	P value:4.3e-05	P value:0	IS	IS	P value:0.002771
DIAPH3	P value:0.009237	+	0.8061	P value:0.001499	+	0.5407	P value:0.007254	+	0.6868	P value < 1e-6	+	1.4929	P value < 1e-6	+	2.0335	P value:0.049649	P value:0.008622	P value:6.3e-05	P value:6.3e-05	P value:0.005956	P value:0.005956	P value:0.066528
DLGAP5	P value:0.00217	+	0.8549	P value:1.6e-05	+	0.6197	P value:1.5e-05	+	1.6286	P value < 1e-6	+	2.4835	P value < 1e-6	+	3.1032	NA	NA	P value:0	P value:0	P value:0.002014	P value:0	P value:0.00061
DPP3	P value:0.036916	+	0.2968	IS	+	0.0913	P value:3e-06	+	0.7067	P value < 1e-6	+	1.0035	P value < 1e-6	+	1.0948	P value:0.031155		P value:0.002462		IS
E2F1	P value:1.7e-05	+	1.0968	P value:0.001643	+	0.5589	IS	+	0.3456	P value < 1e-6	+	1.4424	P value < 1e-6	+	2.0013	P value:0.013482	P value:8.4e-05	P value:8.4e-05	P value:8.4e-05	P value:0.000296	P value:0.000296	P value:0.061721
E2F8	P value:8.4e-05	+	1.3902	P value:0.000238	+	0.7628	P value:0.007885	+	0.8194	P value < 1e-6	+	2.2096	P value < 1e-6	+	2.9724	P value:0.004486	P value:1.8e-05	P value:0	P value:0	P value:0.03922	P value:8e-06	P value:0.00622
ECT2	P value:0.007965	+	0.4873	P value:0.003615	+	0.4184	P value:0.000265	+	0.5759	P value < 1e-6	+	1.0632	P value < 1e-6	+	1.4816	P value:0.002976	P value:0.000782	P value:3.1e-05	P value:3.1e-05	P value:0.007285	P value:0.007285	IS
EIF2AK1	P value:0.022549	+	0.2464	IS	-	-0.0423	P value:0.000408	+	0.3516	P value < 1e-6	+	0.598	P value < 1e-6	+	0.5557	IS		IS		P value:0.03767
EME1	P value:0.00138	+	0.761	P value:0.006154	+	0.5159	P value:0.000814	+	0.6615	P value < 1e-6	+	1.4225	P value < 1e-6	+	1.9384	NA	NA	P value:0	P value:0	P value:0.002927	IS	IS
EPR1	P value:8e-06	+	1.2235	P value:0.001569	+	0.5937	P value:9.7e-05	+	1.2906	P value < 1e-6	+	2.514	P value < 1e-6	+	3.1077	NA	NA	P value:0.000197	P value:0.002655	P value:0.035265	P value:1.5e-05	IS
ERCC6L	P value:0.000856	+	0.7982	P value:0.00047	+	0.4808	P value:3.9e-05	+	1.0649	P value < 1e-6	+	1.8631	P value < 1e-6	+	2.3439	P value:0.028239	P value:0.000782	P value:5e-06	P value:0	P value:0.030785	P value:2.3e-05	P value:0.027536
ESCO2	P value:0.005014	+	0.8448	IS	+	0.2313	P value:6.3e-05	+	1.2039	P value < 1e-6	+	2.0487	P value < 1e-6	+	2.28	P value:0.012036		IS		IS
ESPL1	P value:0.002369	+	1.0805	P value:0.039804	+	0.324	P value:0.006483	+	0.9097	P value < 1e-6	+	1.9902	P value < 1e-6	+	2.3142	IS	P value:0.000123	P value:0	P value:0	IS	P value:0.444469	P value:0.057307
EXO1	P value:0.001816	+	0.9811	P value:0.000265	+	0.6558	P value:5e-05	+	1.4231	P value < 1e-6	+	2.4042	P value < 1e-6	+	3.06	IS	P value:2e-06	P value:4e-06	P value:0	IS	P value:1.5e-05	P value:0.00527
FAM54A	P value:9.5e-05	+	0.8601	P value < 1e-6	+	0.7719	P value:0.001337	+	0.6768	P value < 1e-6	+	1.5369	P value < 1e-6	+	2.3088	P value:0.04141	P value:1e-06	NA	NA	NA	NA	NA
FAM72A	P value:0.003334	+	0.843	P value:0.00011	+	0.7578	P value:0.000735	+	0.8026	P value < 1e-6	+	1.6456	P value < 1e-6	+	2.4034	NA	NA	NA	NA	NA	NA	NA
FAM72B	P value:0.003935	+	0.5617	P value < 1e-6	+	1.0594	P value:0.000599	+	0.6892	P value < 1e-6	+	1.2509	P value < 1e-6	+	2.3102	NA	NA	NA	NA	NA	NA	NA
FAM72D	P value:0.010679	+	0.5874	P value:0.00011	+	0.9005	P value:0.000141	+	0.912	P value < 1e-6	+	1.4994	P value < 1e-6	+	2.4	NA	NA	NA	NA	NA	NA	NA
FAM83D	P value:0.000466	+	1.0749	P value:5e-06	+	0.9274	P value:0.000256	+	1.0424	P value < 1e-6	+	2.1173	P value < 1e-6	+	3.0447	P value:0.015071	P value:0	P value:0	P value:0	P value:0.002139	P value:0	P value:0.007416
FANCA	P value:0.009237	+	0.5332	P value:9.8e-05	+	0.8134	P value:0.015373	+	0.6179	P value < 1e-6	+	1.1511	P value < 1e-6	+	1.9645	IS	P value:8e-06	P value:0.003795	P value:0.003795	P value:0.002834	P value:0.002834	P value:0.235462
FANCI	P value:0.008581	+	0.6133	P value:0.03404	+	0.1908	P value:0.004204	+	0.5761	P value < 1e-6	+	1.1894	P value < 1e-6	+	1.3802	P value:0.04141	P value:0.000964	P value:3.3e-05	P value:3.3e-05	P value:0.013385	P value:0.013385	P value:0.050287
FBN2	P value:0.049234	+	0.7966	IS	+	0.4124	P value:0.007459	+	1.0188	P value < 1e-6	+	1.8155	P value < 1e-6	+	2.2279	P value:0.034312		IS		IS
FCGR1A	P value:0.036916	+	0.2964	IS	+	0.4753	P value:0.000842	+	0.9117	P value < 1e-6	+	1.2081	P value < 1e-6	+	1.6834	IS		IS		IS
FCGR3A	P value:0.005014	+	0.476	IS	+	0.29	IS	+	0.2913	P value < 1e-6	+	0.7673	P value < 1e-6	+	1.0573	IS		NA	NA	NA	NA	NA
FEN1	P value:0.000776	+	0.5139	P value:0.006154	+	0.305	P value:0.002847	+	0.3308	P value < 1e-6	+	0.8446	P value < 1e-6	+	1.1496	P value:0.002581	P value:0.007332	P value:0.000104	P value:0.000104	P value:0.000295	P value:0.000295	P value:0.031393
FOXM1	P value:0.000856	+	0.9407	P value:3.4e-05	+	0.7923	P value:5.8e-05	+	1.2148	P value < 1e-6	+	2.1555	P value < 1e-6	+	2.9478	IS	P value:7e-06	P value:0	P value:0	P value:0.002095	P value:5e-06	P value:0.008466
GARS	P value:0.043957	+	0.0985	P value:4.6e-05	+	0.3142	P value:0.000108	+	0.3585	P value < 1e-6	+	0.4571	P value < 1e-6	+	0.7712	P value:0.04141	P value:0.007954	IS	P value:0	P value:0.001106	P value:0.000445	P value:0.000268
GINS1	P value:0.024036	+	0.612	P value:0.000182	+	0.5324	P value:0.000962	+	0.8064	P value < 1e-6	+	1.4184	P value < 1e-6	+	1.9508	IS	P value:8.4e-05	P value:0	P value:0	P value:9e-04	P value:0	P value:0.000376
GPR172A	P value:0.015157	+	0.4149	IS	+	0.246	P value:0.000147	+	0.5566	P value < 1e-6	+	0.9715	P value < 1e-6	+	1.2176	P value:0.04141		NA	NA	NA	NA	NA
GPRIN1	P value:0.001816	+	0.6582	IS	+	0.2276	P value:1e-06	+	1.1637	P value < 1e-6	+	1.8218	P value < 1e-6	+	2.0494	P value:0.023077		IS		P value:0.007201
GSG2	P value:0.012311	+	0.6629	P value:0.000226	+	0.5999	IS	+	0.3141	P value < 1e-6	+	0.977	P value < 1e-6	+	1.5769	P value:0.04141	P value:1.8e-05	P value:0.001367	P value:2e-05	IS	P value:4e-06	IS
GTSE1	P value:0.000194	+	1.0087	P value:2e-05	+	0.7922	P value:0.000579	+	0.8583	P value < 1e-6	+	1.867	P value < 1e-6	+	2.6592	P value:0.009533	P value:0.000964	P value:1e-06	P value:1e-06	P value:0.030454	P value:0.030454	P value:0.12548
H2AFX	P value:0.025604	+	0.3728	P value:0.00052	+	0.444	P value:0.000164	+	0.6047	P value < 1e-6	+	0.9775	P value < 1e-6	+	1.4215	IS	P value:0.003091	P value:0.000181	P value:0.000181	P value:0.013754	P value:0.013754	P value:0.141256
HES6	P value:0.007388	+	0.8147	IS	+	0.1608	P value:0.006125	+	0.7134	P value < 1e-6	+	1.5281	P value < 1e-6	+	1.6889	P value:0.002976		P value:0.00191		IS
HJURP	P value:0.000173	+	1.0167	P value:2e-06	+	0.7854	P value:3.4e-05	+	1.2701	P value < 1e-6	+	2.2868	P value < 1e-6	+	3.0722	NA	NA	P value:1e-06	P value:0	P value:0.006099	P value:0	P value:0.009615
HM13	P value:0.008581	+	0.2889	IS	+	0.1113	P value:0.000136	+	0.3533	P value < 1e-6	+	0.6422	P value < 1e-6	+	0.7535	P value:0.020804		P value:0.015388		P value:0.004215
HMMR	P value:0.000776	+	0.8917	P value:0.000604	+	0.4819	P value:2.2e-05	+	1.4186	P value < 1e-6	+	2.3103	P value < 1e-6	+	2.7922	P value:0.049649	P value:3.7e-05	P value:7e-06	P value:7e-06	P value:0.016982	P value:0.016982	P value:0.127282
HN1	P value:0.039152	+	0.3273	P value:0.002249	+	0.4602	P value:4e-06	+	0.7986	P value < 1e-6	+	1.1259	P value < 1e-6	+	1.5861	IS	P value:0.004044	P value:0.000145	P value:0.000145	P value:0.000127	P value:0.000127	P value:0.811854
INHBA	P value:0.015157	+	0.6266	IS	-	-0.1781	P value < 1e-6	+	1.9134	P value < 1e-6	+	2.54	P value < 1e-6	+	2.3619	P value:0.031155		IS		IS
IQGAP3	P value:0.001816	+	1.019	P value:0.006661	+	0.4705	P value:2.3e-05	+	1.6795	P value < 1e-6	+	2.6985	P value < 1e-6	+	3.169	IS	P value:0.012741	P value:0	P value:0	P value:0.01402	P value:0.01402	P value:0.004216
KCTD5	P value:0.036916	+	0.1715	P value:0.000403	+	0.2825	P value:2e-06	+	0.4056	P value < 1e-6	+	0.5772	P value < 1e-6	+	0.8597	P value:0.028239	P value:0.026203	IS	P value:0.057608	P value:0.004863	P value:0.004863	P value:0.003515
KIF11	P value:0.001658	+	0.7114	P value:0.002456	+	0.348	P value:4.8e-05	+	0.9732	P value < 1e-6	+	1.6847	P value < 1e-6	+	2.0326	P value:0.012036	P value:0.002342	P value:3e-06	P value:4e-06	IS	P value:0.000104	P value:0.040351
KIF14	P value:0.003624	+	1.004	P value:0.000546	+	0.7524	P value:0.000136	+	1.4114	P value < 1e-6	+	2.4154	P value < 1e-6	+	3.1678	P value:0.016813	P value:0.000363	P value:0	P value:0	P value:0.021319	P value:0.021319	P value:0.06256
KIF15	P value:0.013204	+	0.8198	P value:0.000635	+	0.6578	P value:0.000814	+	0.9481	P value < 1e-6	+	1.768	P value < 1e-6	+	2.4257	IS	P value:8.4e-05	P value:7.9e-05	P value:0	IS	P value:0	P value:0.003013
KIF18A	P value:0.005014	+	0.6815	P value:2.5e-05	+	0.6056	P value:0.001212	+	0.8282	P value < 1e-6	+	1.5097	P value < 1e-6	+	2.1152	IS	P value:1e-06	P value:7e-06	P value:0	P value:0.009654	P value:0	P value:0.000856
KIF18B	P value:0.000121	+	1.0786	P value:0.00011	+	0.7496	P value:0.000152	+	1.2195	P value < 1e-6	+	2.2981	P value < 1e-6	+	3.0478	NA	NA	P value:0	P value:0	IS	P value:0.000274	P value:0.002766
KIF20A	P value:2.5e-05	+	0.9731	P value:1.5e-05	+	0.6074	P value:1.4e-05	+	1.573	P value < 1e-6	+	2.5461	P value < 1e-6	+	3.1536	P value:0.004486	P value:6e-06	P value:6e-06	P value:0	P value:0.046924	P value:0	P value:0.002615
KIF23	P value:9.5e-05	+	0.9008	P value:0.005458	+	0.3495	P value:0.000205	+	0.8883	P value < 1e-6	+	1.7891	P value < 1e-6	+	2.1386	P value:0.004486	P value:0.000639	P value:4e-06	P value:4e-06	P value:0.041465	P value:0.041465	P value:0.146412
KIF2C	P value:0.000217	+	1.0622	P value:2.3e-05	+	0.7541	P value:0.000238	+	1.1657	P value < 1e-6	+	2.2279	P value < 1e-6	+	2.982	IS	P value:1e-06	P value:0	P value:0	P value:0.00065	P value:0.00065	P value:0.023157
KIF4A	P value:0.000121	+	1.233	P value:0.007205	+	0.4269	P value:1.4e-05	+	1.7987	P value < 1e-6	+	3.0317	P value < 1e-6	+	3.4586	P value:0.010723	P value:0.005712	P value:0	P value:0	P value:0.007324	P value:0.000202	P value:0.006012
KIFC1	P value:0.000635	+	0.9525	P value:2.2e-05	+	0.6237	P value:0.001063	+	0.9664	P value < 1e-6	+	1.9188	P value < 1e-6	+	2.5425	IS	P value:0.000165	P value:0.000565	P value:0.000565	P value:0.004733	P value:0.004733	P value:0.082076
KMO	P value:0.03276	-	-0.9115	IS	+	0.6723	P value:7e-06	+	1.7803	P value:0.000667	+	0.8689	P value:1e-06	+	1.5412	P value:0.010723		IS		IS
KPNA2	P value:0.005869	+	0.5296	P value:0.000327	+	0.5686	P value:3.9e-05	+	0.6389	P value < 1e-6	+	1.1685	P value < 1e-6	+	1.7371	IS	P value:1.8e-05	P value:3.2e-05	P value:3.2e-05	P value:0.000268	P value:0.000268	IS
LAGE3	P value:0.036916	+	0.3134	IS	+	0.1857	P value:1e-06	+	0.7123	P value < 1e-6	+	1.0257	P value < 1e-6	+	1.2115	IS		P value:9e-04		P value:0.023981
LMNB1	P value:2.2e-05	+	0.9207	P value:0.005242	+	0.3668	P value:0.000504	+	0.7034	P value < 1e-6	+	1.6241	P value < 1e-6	+	1.9908	P value:0.004486	P value:0.019821	P value:0.005626	P value:0	P value:0.024726	P value:6e-06	P value:0.000477
LMNB2	P value:0.000944	+	0.3753	P value:0.002151	+	0.3462	P value:0.013505	+	0.3003	P value < 1e-6	+	0.6756	P value < 1e-6	+	1.0218	IS	P value:0.000964	P value:0.001616	P value:0	P value:0.003061	P value:7.9e-05	P value:0.001113
LPCAT1	P value:0.001513	+	0.5331	IS	-	-0.0579	P value:0.040373	+	0.244	P value < 1e-6	+	0.7772	P value < 1e-6	+	0.7193	NA	NA	P value:4.1e-05		P value:0.010178
LRRC59	P value:0.034787	+	0.3096	IS	+	0.2451	P value:3.7e-05	+	0.4226	P value < 1e-6	+	0.7323	P value < 1e-6	+	0.9774	IS		P value:0.001146		P value:0.000327
LSM4	P value:0.019806	+	0.259	P value:0.015741	+	0.1894	P value:2.6e-05	+	0.484	P value < 1e-6	+	0.743	P value < 1e-6	+	0.9324	P value:0.016813	IS	P value:0.023804	P value:0.023804	P value:0.007585	P value:0.007585	P value:0.513007
MAD2L1	P value:0.000377	+	0.6669	P value:0.00052	+	0.5091	P value:0.003214	+	0.5273	P value < 1e-6	+	1.1942	P value < 1e-6	+	1.7033	P value:0.028239	P value:0.003091	P value:2e-06	P value:2e-06	P value:0.021764	P value:0.021764	P value:0.049708
MCM10	P value:0.001039	+	0.9621	P value:1.1e-05	+	0.8724	P value:0.013862	+	0.7584	P value < 1e-6	+	1.7205	P value < 1e-6	+	2.593	IS	P value:3e-06	P value:0	P value:0	P value:0.021265	P value:0.021265	P value:0.047337
MCM4	P value:0.024036	+	0.4944	IS	+	0.1774	P value:0.009554	+	0.4941	P value < 1e-6	+	0.9884	P value < 1e-6	+	1.1658	IS		P value:0.000258		P value:0.000791
MELK	P value:0.001039	+	0.8729	P value:2.2e-05	+	0.7712	P value:2.7e-05	+	1.5243	P value < 1e-6	+	2.3972	P value < 1e-6	+	3.1684	IS	P value:3e-06	P value:0	P value:0	P value:0.002969	P value:0	P value:0.000923
MKI67	P value:0.000173	+	1.0964	P value:0.00841	+	0.4353	P value:0.00033	+	1.1648	P value < 1e-6	+	2.2612	P value < 1e-6	+	2.6965	P value:0.000202	P value:0.004414	P value:0	P value:0	P value:0.000651	P value:0.000651	P value:0.089762
MLF1IP	P value:0.027258	+	0.5573	IS	+	0.258	P value:0.000205	+	0.9041	P value < 1e-6	+	1.4614	P value < 1e-6	+	1.7194	IS		P value:4.6e-05		P value:0.008866
MND1	P value:0.00138	+	0.8532	P value:2e-06	+	0.9291	P value:0.012483	+	0.7552	P value < 1e-6	+	1.6083	P value < 1e-6	+	2.5375	IS	P value:0.000454	P value:0.000903	P value:0	P value:0.019502	P value:0	P value:0.002605
MSR1	P value:0.02114	+	0.4687	IS	+	0.0453	IS	+	0.3755	P value < 1e-6	+	0.8442	P value < 1e-6	+	0.8895	P value:0.00661		IS		IS
MYBL2	P value:6.5e-05	+	1.4883	P value:1.8e-05	+	0.9224	P value:0.009554	+	0.9095	P value < 1e-6	+	2.3978	P value < 1e-6	+	3.3202	P value:0.025551	P value:4e-06	P value:6e-06	P value:0	IS	P value:0.000109	P value:0.003303
NACC1	P value:0.00427	+	0.263	IS	+	0.0912	P value:3e-06	+	0.6434	P value < 1e-6	+	0.9064	P value < 1e-6	+	0.9976	NA	NA	P value:0.01019		P value:0.000778
NCAPG	P value:0.003065	+	0.6902	P value:2.3e-05	+	0.6364	P value:2.2e-05	+	1.1783	P value < 1e-6	+	1.8685	P value < 1e-6	+	2.5049	NA	NA	P value:0	P value:0	P value:0.003255	P value:0.003255	P value:0.068547
NCAPH	P value:0.000466	+	0.9234	P value:0.000154	+	0.6271	P value:9e-04	+	0.8401	P value < 1e-6	+	1.7635	P value < 1e-6	+	2.3906	P value:0.007485	P value:0.000406	P value:0.000109	P value:0	P value:0.018481	P value:0.000107	P value:4.8e-05
NDC80	P value:0.001986	+	0.7837	P value < 1e-6	+	0.8663	P value:2.7e-05	+	1.3464	P value < 1e-6	+	2.1301	P value < 1e-6	+	2.9964	P value:0.020804	P value:1.5e-05	P value:2e-06	P value:0	P value:0.004172	P value:0	P value:0.023747
NEIL3	P value:8.4e-05	+	1.0496	P value:8.7e-05	+	0.6733	P value:0.000158	+	1.1858	P value < 1e-6	+	2.2354	P value < 1e-6	+	2.9087	P value:0.037727	P value:2.8e-05	P value:1.5e-05	P value:0	P value:0.032816	IS	P value:0.008143
NEK2	P value:0.000272	+	0.9517	P value:0.036255	+	0.2641	P value:1e-06	+	2.2923	P value < 1e-6	+	3.244	P value < 1e-6	+	3.5081	P value:0.003135	P value:0.004585	P value:0	P value:0	P value:0.027981	P value:0.027981	P value:0.382615
NFKBIL2	P value:0.004629	+	0.7497	IS	+	0.3498	IS	+	0.4799	P value < 1e-6	+	1.2296	P value < 1e-6	+	1.5794	IS		NA	NA	NA	NA	NA
NME1	P value:0.034787	+	0.4778	IS	+	0.1167	P value:9e-04	+	0.5812	P value < 1e-6	+	1.059	P value < 1e-6	+	1.1758	IS		P value:0.003587		P value:0.000355
NUF2	P value:0.025604	+	0.7595	P value:3.8e-05	+	0.748	P value:1.2e-05	+	1.7333	P value < 1e-6	+	2.4928	P value < 1e-6	+	3.2408	IS	P value:4e-06	P value:0	P value:0	IS	P value:4e-06	P value:0.011849
NUSAP1	P value:0.000243	+	0.8498	P value:0.001245	+	0.4604	P value:1.3e-05	+	1.2613	P value < 1e-6	+	2.111	P value < 1e-6	+	2.5715	P value:0.023077	P value:0.001595	P value:3.1e-05	P value:3.1e-05	P value:0.005923	P value:0.005923	P value:0.225948
OIP5	P value:0.002369	+	0.632	P value:0.001031	+	0.4977	P value:1.1e-05	+	1.06	P value < 1e-6	+	1.692	P value < 1e-6	+	2.1897	IS	P value:0.000363	P value:0.000798	P value:0	P value:0.045427	P value:8e-06	P value:0.000802
ORC6L	P value:0.001257	+	0.8069	P value < 1e-6	+	0.9191	IS	+	0.4461	P value < 1e-6	+	1.253	P value < 1e-6	+	2.1722	IS	P value:4.3e-05	NA	NA	NA	NA	NA
PCNA	P value:0.000944	+	0.3591	P value:0.001719	+	0.3181	P value:0.000152	+	0.3677	P value < 1e-6	+	0.7267	P value < 1e-6	+	1.0448	IS	P value:0.008622	P value:0.015835	P value:6e-06	P value:0.00196	P value:1e-06	P value:0.038378
PKMYT1	P value:0.000173	+	1.2341	P value:0.028996	+	0.3169	P value:3.9e-05	+	1.7358	P value < 1e-6	+	2.97	P value < 1e-6	+	3.2869	P value:0.023077	P value:0.012741	P value:0.006	P value:0	IS	IS	P value:0.00237
PLK1	P value:0.000377	+	1.1267	P value:0.00011	+	0.6285	P value:0.00038	+	1.1193	P value < 1e-6	+	2.246	P value < 1e-6	+	2.8746	IS	P value:5e-06	P value:0.00022	P value:0	IS	P value:2e-06	IS
PLK4	P value:0.027258	+	0.4854	P value:0.002798	+	0.4081	P value:0.007669	+	0.5011	P value < 1e-6	+	0.9865	P value < 1e-6	+	1.3946	IS	P value:0.000782	P value:2.5e-05	P value:2.5e-05	IS	P value:0.054565	P value:0.003411
POC1A	P value:0.002369	+	0.5384	IS	+	0.1939	P value:1.2e-05	+	0.7912	P value < 1e-6	+	1.3296	P value < 1e-6	+	1.5234	NA	NA	P value:0.006932		P value:0.006111
POLQ	P value:0.001513	+	0.9104	P value:0.001569	+	0.6054	P value:0.005786	+	0.7117	P value < 1e-6	+	1.6221	P value < 1e-6	+	2.2275	IS	P value:2.8e-05	P value:3.7e-05	P value:3.7e-05	IS	P value:0.33896	P value:0.044516
PRC1	P value:0.000377	+	0.8762	P value:0.001799	+	0.4378	P value:0.00209	+	0.6981	P value < 1e-6	+	1.5743	P value < 1e-6	+	2.0121	P value:0.012036	P value:0.000202	P value:3e-06	P value:0	P value:0.004581	P value:0.000153	P value:0.003851
PRR11	P value:0.000466	+	1.2889	P value:0.000424	+	0.8329	IS	+	0.1882	P value < 1e-6	+	1.4771	P value < 1e-6	+	2.3099	NA	NA	P value:1e-06	P value:1e-06	P value:0.001402	P value:0.001402	P value:0.074647
PSMC4	P value:0.039152	+	0.2063	IS	+	0.1053	P value:0.000164	+	0.3674	P value < 1e-6	+	0.5737	P value < 1e-6	+	0.679	IS		IS		P value:0.013954
PTTG1	P value < 1e-6	+	1.0929	P value:4.8e-05	+	0.5968	P value:6.5e-05	+	0.8714	P value < 1e-6	+	1.9643	P value < 1e-6	+	2.5611	P value:0.001212	P value:1.8e-05	P value:2.4e-05	P value:0	P value:0.001159	P value:0	P value:0.000619
RACGAP1	P value:0.00042	+	0.7101	P value:0.044984	+	0.2695	P value:0.002224	+	0.452	P value < 1e-6	+	1.1621	P value < 1e-6	+	1.4316	P value:0.020804	P value:0.000869	P value:4.4e-05	P value:1e-06	P value:0.003167	P value:5.2e-05	P value:0.013665
RAD51	P value:0.001039	+	0.8262	P value:0.005914	+	0.4022	P value:0.000787	+	0.7823	P value < 1e-6	+	1.6085	P value < 1e-6	+	2.0107	P value:0.034312	P value:0.002342	P value:0.000686	P value:0.000686	P value:0.027342	P value:0.027342	P value:0.024134
RAD51AP1	P value:0.049234	+	0.48	P value:3.4e-05	+	0.6896	P value:0.002224	+	0.685	P value < 1e-6	+	1.165	P value < 1e-6	+	1.8546	IS	P value:0.000158	P value:8.2e-05	P value:0	P value:0.022317	P value:3e-06	P value:0.006366
RAD54L	P value:0.000635	+	0.9768	P value:0.000172	+	0.632	P value:0.002678	+	0.8934	P value < 1e-6	+	1.8702	P value < 1e-6	+	2.5022	IS	P value:3e-06	P value:1.8e-05	P value:0	IS	IS	P value:0.021822
RECQL4	P value:0.041498	+	0.5653	P value:0.015741	+	0.4679	P value:0.000213	+	1.0452	P value < 1e-6	+	1.6105	P value < 1e-6	+	2.0784	IS	P value:0.000288	P value:0	P value:0	P value:0.028711	IS	IS
REEP4	P value:0.000466	+	0.4564	IS	+	0.1716	P value:0.000117	+	0.3451	P value < 1e-6	+	0.8015	P value < 1e-6	+	0.9731	IS		P value:0.013398		IS
RNASEH2A	P value:0.002583	+	0.4651	P value:0.03404	+	0.2265	P value:1.6e-05	+	0.6446	P value < 1e-6	+	1.1096	P value < 1e-6	+	1.3362	IS	P value:0.007954	P value:0.003503	P value:0	P value:0.001595	P value:7e-06	P value:0.003355
RNFT2	P value:0.006342	+	0.3692	IS	+	0.2472	P value:9.7e-05	+	0.7792	P value < 1e-6	+	1.1484	P value < 1e-6	+	1.3956	NA	NA	P value:0.000237		P value:0.014467
RRM2	P value:0.000107	+	1.0318	P value:0.001188	+	0.6076	P value:2.7e-05	+	1.4315	P value < 1e-6	+	2.4633	P value < 1e-6	+	3.0708	P value:0.008457	P value:3.2e-05	P value:3e-06	P value:3e-06	P value:0.000529	P value:0.000529	P value:0.201901
SGOL1	P value:0.000573	+	0.9855	P value:0.001799	+	0.598	P value:0.000177	+	1.1547	P value < 1e-6	+	2.1402	P value < 1e-6	+	2.7382	IS	P value:0.000256	P value:7e-06	P value:7e-06	IS	P value:0.192976	P value:0.005946
SHCBP1	P value:0.000702	+	0.8596	P value:4e-05	+	0.7089	P value:0.000931	+	0.7943	P value < 1e-6	+	1.6539	P value < 1e-6	+	2.3627	P value:0.008457	P value:8.4e-05	P value:0.000204	P value:0	P value:0.013538	P value:0.000234	P value:0.026122
SKA1	P value:0.001513	+	0.8938	P value:8e-06	+	0.8279	P value:0.000354	+	0.9895	P value < 1e-6	+	1.8832	P value < 1e-6	+	2.7111	NA	NA	P value:0.001403	P value:0	IS	P value:0.001483	P value:0.013934
SKA3	P value:0.012311	+	0.6344	P value:2e-06	+	0.6728	P value:1.3e-05	+	1.3113	P value < 1e-6	+	1.9457	P value < 1e-6	+	2.6185	NA	NA	P value:2.3e-05	P value:0	P value:0.043526	P value:2e-06	P value:0.014075
SMARCA4	P value:0.036916	+	0.2097	IS	+	0.1529	P value:0.00501	+	0.364	P value < 1e-6	+	0.5737	P value < 1e-6	+	0.7267	IS		P value:0.032132		P value:0.039061
SMC4	P value:0.015157	+	0.387	P value:0.001643	+	0.4146	P value:0.000184	+	0.4837	P value < 1e-6	+	0.8707	P value < 1e-6	+	1.2853	P value:0.031155	P value:0.002571	P value:8.2e-05	P value:8.2e-05	P value:0.04571	P value:0.04571	P value:0.279173
SPAG5	P value:2e-06	+	1.0242	P value:0.001569	+	0.5056	P value:0.000122	+	0.6915	P value < 1e-6	+	1.7157	P value < 1e-6	+	2.2213	P value:0.001212	P value:0.000108	P value:0	P value:1e-06	P value:0.012563	P value:0.001501	P value:0.030454
STIL	P value:0.010679	+	0.5071	P value:4.6e-05	+	0.6026	P value:0.00054	+	0.6714	P value < 1e-6	+	1.1786	P value < 1e-6	+	1.7812	IS	P value:1e-06	P value:1.7e-05	P value:1e-06	P value:0.009898	P value:0	P value:0.038068
STMN1	P value:0.010679	+	0.3924	P value:0.000104	+	0.5829	P value:0.046166	+	0.4059	P value < 1e-6	+	0.7982	P value < 1e-6	+	1.3811	IS	P value:0.000964	P value:0.021515	P value:0.021515	P value:0.002128	P value:0.002128	P value:0.213004
SYCE2	P value:0.041498	+	0.4767	IS	+	0.1795	P value:0.0166	+	0.5368	P value < 1e-6	+	1.0135	P value < 1e-6	+	1.193	NA	NA	IS		IS
TACC3	P value:0.003065	+	0.5889	P value:0.002798	+	0.414	P value:3.6e-05	+	0.8117	P value < 1e-6	+	1.4006	P value < 1e-6	+	1.8146	P value:0.001212	P value:0.010926	P value:3.3e-05	P value:0	P value:0.001819	P value:1.1e-05	P value:0.025501
TIMELESS	P value:5.7e-05	+	0.6836	IS	+	-0.0207	P value:0.001063	+	0.3557	P value < 1e-6	+	1.0393	P value < 1e-6	+	1.0186	P value:0.000522		P value:2e-06		P value:0.009679
TIMM17A	P value:0.001986	+	0.3474	IS	+	0.0442	P value:6e-05	+	0.37	P value < 1e-6	+	0.7174	P value < 1e-6	+	0.7617	P value:0.024078		P value:4.9e-05		P value:0.00399
TMED9	P value:0.034787	+	0.2586	IS	-	-0.0489	P value:0.001521	+	0.3564	P value < 1e-6	+	0.6151	P value < 1e-6	+	0.5662	P value:0.010723		P value:0.012136		P value:0.000852
TMEM97	P value:0.018543	+	0.4964	IS	+	0.1047	P value:0.032846	+	0.3495	P value < 1e-6	+	0.8459	P value < 1e-6	+	0.9506	IS		P value:1e-06		P value:0.000563
TNFSF4	P value:0.03276	+	0.494	IS	-	-0.0777	P value:4.4e-05	+	1.0093	P value < 1e-6	+	1.5034	P value < 1e-6	+	1.4257	P value:0.005118		IS		IS
TOMM40	P value:0.010679	+	0.2484	P value:0.001432	+	0.2525	P value:0.012483	+	0.3514	P value < 1e-6	+	0.5998	P value < 1e-6	+	0.8523	IS	P value:0.002342	P value:0.002298	P value:0	P value:6.6e-05	P value:0.001055	P value:0.001158
TOP2A	P value:0.000217	+	1.0422	P value:0.006403	+	0.5559	P value:2.8e-05	+	1.4792	P value < 1e-6	+	2.5214	P value < 1e-6	+	3.0773	P value:0.008457	P value:0.000108	P value:0	P value:0	P value:0.001192	P value:0.001192	IS
TPX2	P value:6.5e-05	+	1.0541	P value:6.5e-05	+	0.6132	P value:1.9e-05	+	1.2488	P value < 1e-6	+	2.3029	P value < 1e-6	+	2.9161	P value:0.005823	P value:1.3e-05	P value:0	P value:0	P value:0.000538	P value:0	P value:0.000249
TRIP13	P value:5.7e-05	+	0.8797	P value:0.000295	+	0.5776	P value:0.012158	+	0.441	P value < 1e-6	+	1.3207	P value < 1e-6	+	1.8982	P value:0.01872	P value:4.3e-05	P value:0	P value:0	P value:0.001852	P value:0	P value:0.002363
TROAP	P value:8.4e-05	+	1.1943	P value:0.000279	+	0.65	P value:0.000247	+	1.1714	P value < 1e-6	+	2.3658	P value < 1e-6	+	3.0158	IS	P value:2.8e-05	P value:9e-06	P value:9e-06	IS	P value:0.108895	IS
TTK	P value:0.005869	+	0.6758	P value < 1e-6	+	0.8864	P value:0.00087	+	1.0547	P value < 1e-6	+	1.7305	P value < 1e-6	+	2.6169	IS	P value:0	P value:0	P value:0	P value:0.033866	P value:3e-06	P value:0.005069
TTYH3	P value:0.041498	+	0.3601	P value:0.008738	+	0.4069	P value:0.032846	+	0.3612	P value < 1e-6	+	0.7213	P value < 1e-6	+	1.1283	P value:0.037727	IS	P value:0.026329	P value:0	P value:0.044983	IS	IS
TUBA1C	P value:0.00217	+	0.4644	P value:0.00047	+	0.3201	P value:0.000307	+	0.5152	P value < 1e-6	+	0.9795	P value < 1e-6	+	1.2997	P value:0.001212	P value:0.005247	IS	P value:0.28283	P value:0.000235	P value:0.000235	P value:0.298281
TYMS	P value:1.7e-05	+	0.8517	P value:0.001799	+	0.5192	P value:0.047196	+	0.3581	P value < 1e-6	+	1.2098	P value < 1e-6	+	1.729	P value:0.000522	P value:0.01716	P value:0.000925	P value:0.000925	P value:0.010081	P value:0.010081	IS
UBE2S	P value:7.4e-05	+	0.7957	P value:0.000363	+	0.5527	P value:0.001842	+	0.5441	P value < 1e-6	+	1.3397	P value < 1e-6	+	1.8924	P value:0.004486	P value:0.000363	P value:2.7e-05	P value:0	P value:3.8e-05	P value:4.7e-05	P value:0.001941
UBE2T	P value:0.00138	+	0.8012	P value:0.006661	+	0.3341	P value:2e-06	+	1.2802	P value < 1e-6	+	2.0814	P value < 1e-6	+	2.4155	P value:0.049649	P value:0.000406	P value:0.000167	P value:0	P value:0.009376	P value:0.004935	P value:0.00162
WDHD1	P value:0.049234	+	0.3188	IS	+	0.1539	P value:0.000559	+	0.4233	P value < 1e-6	+	0.742	P value < 1e-6	+	0.896	IS		P value:0.001269		P value:0.032148
WDR34	P value:0.016222	+	0.3689	IS	+	0.1701	P value:0.000104	+	0.5621	P value < 1e-6	+	0.931	P value < 1e-6	+	1.1011	P value:0.04538		P value:0.034694		IS
ZNF695	P value:0.015157	+	0.7502	P value:6.5e-05	+	0.9863	P value:0.017027	+	0.661	P value < 1e-6	+	1.4111	P value < 1e-6	+	2.3974	IS	P value:0.000964	IS	P value:0.000217	IS	P value:0.044407	IS
ZWINT	P value:3.4e-05	+	0.8396	P value:0.007205	+	0.317	P value:1.4e-05	+	0.8818	P value < 1e-6	+	1.7214	P value < 1e-6	+	2.0385	P value:0.00661	P value:0.001308	P value:4e-06	P value:0	P value:0.010522	P value:0.000804	P value:0.00337
ADAMTS6	IS	+	0.2231	P value:0.030932	-	-0.3751	P value:0.003119	+	0.7733	P value < 1e-6	+	0.9965	P value:7e-05	+	0.6214		P value:0.044202		P value:0.213104		P value:0.065357	P value:0.044322
ARV1	IS	-	-0.102	P value:0.04105	-	-0.193	P value:5e-06	+	0.6903	P value < 1e-6	+	0.5883	P value:1e-06	+	0.3953		P value:0.038952		P value:0.002325		IS	IS
ASPN	IS	+	0.3688	P value:0.014143	-	-0.8281	P value:0.00209	+	1.2085	P value < 1e-6	+	1.5773	P value:0.016407	+	0.7493		P value:4e-04		P value:0.251923		P value:0.039878	IS
ATP8B1	IS	-	-0.0517	P value:0.00235	-	-0.5761	P value:0.000108	+	0.7925	P value < 1e-6	+	0.7407	P value:0.047891	+	0.1647		IS		P value:0.62632		P value:0.144672	P value:0.771782
C16orf58	IS	-	-0.0718	P value:0.013158	-	-0.1857	P value:8e-06	+	0.5199	P value < 1e-6	+	0.4481	P value:0.000124	+	0.2624		IS		IS		P value:0.612319	P value:0.013007
C1orf93	IS	-	0.1231	P value:0.001719	-	-0.4249	P value:0.000256	+	0.6253	P value < 1e-6	+	0.7484	P value:0.025742	+	0.3235		IS	NA	NA	NA	NA	NA
C9orf116	IS	-	-0.0697	P value:0.000851	-	-0.7433	P value:6e-06	+	1.4372	P value < 1e-6	+	1.3675	P value:0.000161	+	0.6242		P value:0.013742		P value:0.246154		P value:0.063926	P value:0.548996
CELSR1	IS	+	0.1585	P value:1.1e-05	-	-0.9317	P value:3.9e-05	+	1.2662	P value < 1e-6	+	1.4248	IS	+	0.493		IS		P value:0.092749		P value:0.103645	P value:0.292707
CENPP	IS	-	-0.2082	P value:0.007787	-	-0.3521	P value:1.6e-05	+	1.1266	P value < 1e-6	+	0.9184	P value:1e-06	+	0.5663		IS	NA	NA	NA	NA	NA
COL1A1	IS	+	0.6881	P value:0.016891	-	-0.4941	P value:0.001173	+	1.4283	P value < 1e-6	+	2.1165	P value < 1e-6	+	1.6224		P value:0.000782		P value:0.148392		P value:0.241546	IS
COL1A2	IS	+	0.6357	P value:0.015741	-	-0.5225	P value:0.007669	+	0.8638	P value < 1e-6	+	1.4994	P value:2.5e-05	+	0.9769		P value:0.005712		P value:0.231302		P value:0.112046	IS
COL3A1	IS	+	0.6232	P value:0.010952	-	-0.5351	P value:0.013505	+	0.8717	P value < 1e-6	+	1.4949	P value:7.7e-05	+	0.9598		P value:0.026203		P value:0.167386		P value:0.244768	IS
CREB3L1	IS	-	0.0214	P value:0.015741	-	-0.7035	P value:1.8e-05	+	1.5872	P value < 1e-6	+	1.6086	P value:0.000238	+	0.9051		P value:0.001758		P value:0.422039		IS	IS
CREB3L4	IS	-	-0.2049	P value:0.001305	-	-0.5343	P value:7e-06	+	1.4213	P value < 1e-6	+	1.2164	P value:0.000571	+	0.6821		P value:0.000782		P value:0.000114		P value:0.01527	P value:0.028584
DIO1	IS	-	-0.8011	P value:0.013849	-	-1.1797	P value:0.000191	+	2.4094	P value:3e-06	+	1.6083	IS	+	0.4286		P value:0.036528		P value:0.000392		IS	IS
DNAJC1	IS	+	0.1625	P value:0.004833	-	-0.4675	P value:0.003026	+	0.8169	P value < 1e-6	+	0.9794	P value < 1e-6	+	0.5119		P value:0.003701		P value:0.421857		IS	IS
ESRP1	IS	-	-0.1148	P value:2.5e-05	+	0.5036	P value:2e-06	+	1.4715	P value < 1e-6	+	1.3567	P value < 1e-6	+	1.8603	NA	NA		P value:0.000173		P value:0.007012	P value:0.022488
FAP	IS	+	0.5022	P value:0.015192	-	-0.435	P value:0.001901	+	0.9594	P value < 1e-6	+	1.4616	P value:1e-06	+	1.0267		P value:0.002571		IS		P value:0.002525	IS
FBXL16	IS	-	-0.6471	P value:0.010552	-	-0.5103	P value < 1e-6	+	2.1089	P value < 1e-6	+	1.4619	P value:0.000116	+	0.9516		IS		P value:0.001027		P value:0.507779	IS
FGD3	IS	-	-0.4887	P value:3.6e-05	-	-0.9328	P value:1e-06	+	1.7113	P value < 1e-6	+	1.2226	P value:0.038838	+	0.2898		P value:2.8e-05		P value:0.504486		P value:0.23192	IS
GPX8	IS	+	0.135	P value:0.023009	-	-0.3759	P value:0.008565	+	0.3397	P value < 1e-6	+	0.4746	IS	+	0.0988	NA	NA		P value:0.925817		IS	IS
IL18	IS	-	-0.2512	P value:0.027164	+	0.3597	P value:0.000711	+	0.7639	P value:2.7e-05	+	0.5127	P value < 1e-6	+	0.8724		P value:0.028044		IS		IS	IS
IQCD	IS	+	0.0786	P value:0.028996	-	-0.4148	P value:3.2e-05	+	0.7554	P value < 1e-6	+	0.8339	P value:0.003153	+	0.4191		IS		IS		IS	IS
LOXL1	IS	+	0.3206	P value:0.00235	-	-0.5512	P value:0.00054	+	0.8763	P value < 1e-6	+	1.1969	P value:9.2e-05	+	0.6457		P value:0.000227		P value:5.9e-05		P value:7e-06	IS
METRN	IS	-	-0.1246	P value:0.043639	-	-0.7667	P value < 1e-6	+	1.8558	P value < 1e-6	+	1.7312	P value:1.8e-05	+	0.9645		IS		P value:0.170995		IS	P value:0.045103
MTL5	IS	+	0.1641	P value:0.003183	-	-0.7497	P value:1e-06	+	1.3611	P value < 1e-6	+	1.5251	P value:2e-06	+	0.7754		IS		P value:0.321492		P value:0.291929	P value:0.26941
MUC1	IS	-	-0.0769	P value:5.8e-05	-	-0.9992	P value:8e-06	+	2.474	P value < 1e-6	+	2.3972	P value < 1e-6	+	1.398		P value:0.000567		P value:0.045121		P value:0.078008	IS
MXRA5	IS	+	0.5594	P value:0.042328	-	-0.3395	P value:0.043187	+	0.4277	P value < 1e-6	+	0.9872	P value:5.1e-05	+	0.6477		P value:0.007332		P value:0.041728		P value:0.001038	IS
PARD6B	IS	+	0.1207	P value:0.000446	-	-0.7328	P value:0.000285	+	1.3106	P value < 1e-6	+	1.4313	P value:0.001763	+	0.6985		P value:0.00014		P value:0.072888		P value:0.116274	P value:0.716005
PARN	IS	+	0.0267	P value:0.024601	-	-0.1685	P value:1e-06	+	0.482	P value < 1e-6	+	0.5088	P value < 1e-6	+	0.3402		IS		P value:0.029313		IS	IS
PKIB	IS	-	-0.2883	P value:0.014659	-	-0.6967	P value:0.000238	+	1.5632	P value < 1e-6	+	1.2749	P value:0.033495	+	0.5782		P value:0.000567		P value:0.155487		IS	P value:0.646171
RABEP2	IS	+	0.043	P value:0.03859	-	-0.2372	P value:0.000454	+	0.7043	P value < 1e-6	+	0.7473	P value:6.2e-05	+	0.5101		P value:0.032052		P value:0.273353		P value:0.105701	P value:0.008164
RASL11B	IS	+	0.0631	P value:0.011366	-	-0.5902	P value:2e-06	+	1.3721	P value < 1e-6	+	1.4352	P value:7.3e-05	+	0.845		P value:0.015561		P value:0.367988		P value:0.86424	IS
ROGDI	IS	+	0.0515	P value:0.001432	-	-0.3613	P value:3.2e-05	+	0.9065	P value < 1e-6	+	0.958	P value:1e-06	+	0.5967		IS		P value:0.000243		P value:0.000214	IS
SFXN5	IS	-	-0.1664	P value:0.004098	-	-0.6122	P value:1.1e-05	+	1.0835	P value < 1e-6	+	0.9171	P value:0.011915	+	0.3049		IS		P value:0.322569		P value:0.288704	P value:0.063331
TIMP1	IS	-	-0.0563	P value:0.011366	-	-0.3732	P value:8.9e-05	+	0.8606	P value < 1e-6	+	0.8043	P value:0.002199	+	0.4311		P value:0.005712		IS		P value:0.00984	IS
TLE3	IS	-	0.0063	P value:1.4e-05	-	-0.5103	P value:9e-06	+	0.7389	P value < 1e-6	+	0.7452	P value:0.030016	+	0.2349		P value:0.012741		P value:0.064771		P value:0.310229	P value:0.399092
TNFRSF18	IS	+	0.2684	P value:0.04105	-	-0.7199	P value:0.00033	+	1.4407	P value < 1e-6	+	1.7092	P value:2.5e-05	+	0.9892		P value:0.034229		IS		P value:0.342598	IS
VAV3	IS	-	-0.1627	P value:0.005242	-	-0.6409	P value:6e-06	+	1.2735	P value < 1e-6	+	1.1108	P value:0.000958	+	0.4699		P value:0.019821		P value:0.508818		P value:0.018868	P value:0.374135
YIPF1	IS	-	-0.1303	P value:0.003322	-	-0.2055	P value:0.000229	+	0.5634	P value < 1e-6	+	0.433	P value:0.033954	+	0.2275		P value:0.007332		IS		P value:0.020425	IS
ZBTB41	IS	-	-0.2255	P value:0.022247	-	-0.3016	P value:2.8e-05	+	0.8186	P value < 1e-6	+	0.5931	P value:0.000802	+	0.2915		P value:0.011804		P value:0.01296		P value:0.037033	IS
ZMYND10	IS	-	-0.3116	P value:6.9e-05	-	-1.4605	P value:7e-06	+	2.1797	P value < 1e-6	+	1.8681	IS	+	0.4076		P value:0.002131		P value:0.056685		P value:0.294819	P value:0.391915
ADM2	IS	+	-0.0292	P value:0.022247	+	0.5762	P value:7.7e-05	+	1.2281	P value < 1e-6	+	1.1989	P value < 1e-6	+	1.7751		IS		P value:0.009759		P value:4.5e-05	P value:0.018671
ALG3	IS	+	0.1599	P value:2.3e-05	+	0.3652	P value:0.000158	+	0.4107	P value < 1e-6	+	0.5707	P value < 1e-6	+	0.9359		P value:2.4e-05		P value:1.9e-05		IS	IS
AMACR	IS	+	0.1588	P value:0.012688	-	-0.3081	P value:0.000711	+	0.3854	P value < 1e-6	+	0.5443	P value:0.03584	+	0.2362		P value:0.01481		P value:0.132245		P value:0.524526	P value:0.032002
ARHGAP11B	IS	+	0.6177	P value:0.046363	+	0.4234	IS	+	0.3402	P value < 1e-6	+	0.9578	P value < 1e-6	+	1.3813	NA	NA	NA	NA	NA	NA	NA
ARPC5L	IS	+	0.054	P value:3.8e-05	+	0.3591	P value:0.000177	+	0.3378	P value < 1e-6	+	0.3918	P value < 1e-6	+	0.7509		P value:0.000632		P value:0.004786		P value:0.00102	P value:0.056441
BRCA2	IS	+	0.414	P value:0.023009	+	0.4494	P value:0.021864	+	0.4823	P value < 1e-6	+	0.8963	P value < 1e-6	+	1.3457		P value:0.041509		P value:0.000137		P value:0.127723	IS
C11orf82	IS	+	0.4138	P value:0.002922	+	0.4397	P value:0.000522	+	0.5963	P value < 1e-6	+	1.0101	P value < 1e-6	+	1.4498		P value:0.000508		P value:0		P value:0	P value:0.000335
C12orf32	IS	+	0.0615	P value:0.006352	+	0.2285	P value:0.000342	+	0.4899	P value < 1e-6	+	0.5514	P value < 1e-6	+	0.7799		P value:0.004044	NA	NA	NA	NA	NA
C21orf58	IS	+	0.1454	P value:0.003322	+	0.3901	P value:0.002224	+	0.5785	P value < 1e-6	+	0.7239	P value < 1e-6	+	1.1141		P value:0.001308		P value:0.006136		P value:0.005912	IS
C2orf15	IS	-	-0.1576	P value:0.002456	-	-0.3445	P value:1.8e-05	+	0.8418	P value < 1e-6	+	0.6842	P value:0.036817	+	0.3396		P value:0.012741		P value:0.000776		IS	IS
C6orf129	IS	+	0.2606	P value:0.03859	+	0.1936	P value:6e-06	+	0.828	P value < 1e-6	+	1.0886	P value < 1e-6	+	1.2821		P value:0.011804	NA	NA	NA	NA	NA
C9orf100	IS	+	0.2067	P value:0.000251	+	0.5477	P value:0.001294	+	0.4946	P value < 1e-6	+	0.7013	P value < 1e-6	+	1.249		P value:3.7e-05	NA	NA	NA	NA	NA
C9orf142	IS	-	-0.0394	P value:0.018752	+	0.275	P value:0.000221	+	0.6071	P value < 1e-6	+	0.5678	P value < 1e-6	+	0.8428		P value:0.009338		P value:0.026422		IS	IS
CA12	IS	+	0.5662	P value:1.1e-05	-	-1.8338	P value:1.8e-05	+	1.0304	P value < 1e-6	+	1.5966	IS	+	-0.2372		P value:0.002342		P value:0.325789		P value:0.044911	P value:0.419759
CBX3	IS	-	-0.0265	P value:0.00841	+	0.191	P value:7e-06	+	0.5576	P value < 1e-6	+	0.5311	P value < 1e-6	+	0.722		IS		P value:0.003172		P value:0.007134	IS
CDC7	IS	+	0.1575	P value:0.000575	+	0.6195	P value:0.000559	+	0.7428	P value < 1e-6	+	0.9003	P value < 1e-6	+	1.5198		P value:0.005247		P value:0		P value:0.000271	IS
CDCA4	IS	+	0.1476	P value:0.006403	+	0.3334	P value:0.00033	+	0.4632	P value < 1e-6	+	0.6108	P value < 1e-6	+	0.9442		P value:0.000506		P value:0		P value:0.006752	P value:0.031728
CDH11	IS	+	0.5271	P value:0.020088	-	-0.4184	P value:0.006668	+	0.7248	P value < 1e-6	+	1.2519	P value:1e-06	+	0.8334		P value:0.011804		P value:0.305761		P value:0.323367	IS
CELSR3	IS	+	0.2511	P value:0.046363	+	0.5034	P value:8.6e-05	+	0.8739	P value < 1e-6	+	1.125	P value < 1e-6	+	1.6284		IS		P value:0.331764		IS	IS
CFL1	IS	+	0.1629	P value:0.016307	+	0.1937	P value:0.000141	+	0.4251	P value < 1e-6	+	0.588	P value < 1e-6	+	0.7817		IS		P value:0.266001		IS	P value:0.441301
CHEK1	IS	+	0.3208	P value:0.000138	+	0.5206	P value:0.015773	+	0.3048	P value < 1e-6	+	0.6256	P value < 1e-6	+	1.1462		P value:2.8e-05		P value:0.000197		P value:0.00216	P value:0.223806
CHEK2	IS	-	-0.026	P value:0.000635	+	0.4621	P value:0.048246	+	0.3298	P value:0.008201	+	0.3038	P value < 1e-6	+	0.7659		P value:0.001937		P value:0		P value:4e-05	P value:0.015934
CILP2	IS	+	0.2455	P value:0.008738	-	-0.6162	P value:1e-06	+	2.141	P value < 1e-6	+	2.3865	P value < 1e-6	+	1.7703		P value:0.000202		P value:0.367165		P value:0.542057	IS
CKAP2	IS	+	0.3293	P value:0.004098	+	0.3535	P value:0.017027	+	0.4391	P value < 1e-6	+	0.7685	P value < 1e-6	+	1.1219		P value:0.026203		P value:0.020086		P value:0.161947	P value:0.391509
CLEC5A	IS	-	-0.055	P value:0.028996	+	0.4718	P value < 1e-6	+	1.8638	P value < 1e-6	+	1.8088	P value < 1e-6	+	2.2807		IS		IS		IS	IS
CLIC3	IS	-	-0.1875	P value:0.023793	+	0.832	P value:0.009298	+	0.7135	P value:0.003754	+	0.5259	P value:7.2e-05	+	1.3579		P value:0.01481		P value:3.1e-05		IS	IS
CXCL10	IS	+	0.3091	P value:0.005242	+	0.9923	P value:0.000962	+	1.37	P value < 1e-6	+	1.6791	P value < 1e-6	+	2.6714		P value:0.01716		P value:3.5e-05		P value:0.000128	P value:7.9e-05
CXCL11	IS	+	0.3643	P value:0.025431	+	0.896	P value:0.001426	+	1.4889	P value < 1e-6	+	1.8532	P value < 1e-6	+	2.7491		P value:0.022824		P value:0.109763		P value:0.000214	P value:0.00971
DCAF13	IS	+	0.1598	P value:0.000446	+	0.3465	P value:2e-05	+	0.4565	P value < 1e-6	+	0.6163	P value < 1e-6	+	0.9628	NA	NA		P value:6.2e-05		P value:0.000921	P value:0.01721
DNA2	IS	+	0.0466	P value:0.000494	+	0.58	P value:0.000171	+	0.8077	P value < 1e-6	+	0.8543	P value < 1e-6	+	1.4343	NA	NA		P value:0.000488		P value:0.000215	P value:0.001203
EDN2	IS	-	-0.4424	P value:0.013643	+	0.8032	P value:3e-05	+	1.7356	P value < 1e-6	+	1.2932	P value < 1e-6	+	2.0964		IS		P value:0.001117		IS	IS
EZH2	IS	+	0.4363	P value:8.2e-05	+	0.5195	P value:0.000559	+	0.8657	P value < 1e-6	+	1.302	P value < 1e-6	+	1.8215		P value:0.000869		P value:0		P value:4.1e-05	P value:0.001079
FAAH2	IS	+	0.1986	P value:0.001643	-	-0.4767	P value:7.4e-05	+	0.9238	P value < 1e-6	+	1.1224	P value:0.005036	+	0.6458		P value:0.001595		IS		P value:0.005266	IS
FCGR1B	IS	+	0.222	P value:0.028996	+	0.4767	P value:0.002518	+	0.6396	P value < 1e-6	+	0.8615	P value < 1e-6	+	1.3383	NA	NA		P value:0.031737		IS	P value:0.003863
FOXA1	IS	-	0.2801	P value:1.3e-05	-	-2.0129	P value:7e-06	+	1.7364	P value < 1e-6	+	2.0165	IS	+	0.0036		P value:0.001937		P value:0.271704		P value:0.070568	P value:0.28594
FOXP3	IS	+	0.2764	P value:0.013643	+	0.6265	P value:0.003518	+	1.0858	P value < 1e-6	+	1.3622	P value < 1e-6	+	1.9887		IS		P value:0.046587		IS	P value:0.364331
GEN1	IS	+	0.1575	P value:2.2e-05	+	0.4467	P value:0.0166	+	0.3566	P value < 1e-6	+	0.5141	P value < 1e-6	+	0.9607	NA	NA		P value:0		P value:5e-06	IS
GGCT	IS	-	-0.1272	P value:0.014143	+	0.3127	P value:1e-06	+	0.8325	P value < 1e-6	+	0.7052	P value < 1e-6	+	1.0179	NA	NA		P value:1.6e-05		P value:0.015684	P value:0.00476
GPR84	IS	+	0.1805	P value:0.014143	+	0.6047	P value:0.001571	+	0.7477	P value < 1e-6	+	0.9282	P value < 1e-6	+	1.5329		IS		P value:0.000166		IS	IS
GPSM2	IS	+	0.2268	P value:0.000363	+	0.4885	P value:0.016182	+	0.3399	P value < 1e-6	+	0.5667	P value < 1e-6	+	1.0552		P value:1.8e-05		P value:0.001425		P value:0.006439	P value:0.072559
HDGF	IS	+	0.1679	P value:0.029951	+	0.2526	P value:0.000126	+	0.5169	P value < 1e-6	+	0.6848	P value < 1e-6	+	0.9374		IS		P value:0.000222		P value:0.641371	IS
HMGB3	IS	+	0.3757	P value:0.002922	+	0.4963	P value:0.000191	+	0.9082	P value < 1e-6	+	1.2839	P value < 1e-6	+	1.7802		P value:0.001445		P value:0.000283		P value:0.00145	P value:0.110106
HPRT1	IS	+	0.0409	P value:0.023793	+	0.2074	P value:6.8e-05	+	0.5486	P value < 1e-6	+	0.5894	P value < 1e-6	+	0.7969		IS		P value:0.035862		P value:0.008091	P value:0.094024
HSPE1	IS	+	0.1267	P value:0.011366	+	0.2751	P value:0.000307	+	0.4058	P value < 1e-6	+	0.5325	P value < 1e-6	+	0.8077		P value:0.021129		P value:0.009309		P value:0.003816	P value:0.004234
IDH2	IS	+	0.0853	P value:0.000701	+	0.5055	P value:0.002761	+	0.562	P value < 1e-6	+	0.6473	P value < 1e-6	+	1.1528		P value:0.000508		P value:0.14265		IS	IS
MAGOHB	IS	-	-0.0445	P value:0.009077	+	0.3004	P value:0.00033	+	0.3548	P value < 1e-6	+	0.3104	P value < 1e-6	+	0.6107	NA	NA		P value:0.00917		P value:0.462733	IS
MAL2	IS	-	-0.0483	P value:0.001367	+	0.5039	P value:2e-06	+	0.9343	P value < 1e-6	+	0.886	P value < 1e-6	+	1.3899		P value:0.034229		IS		IS	IS
MANF	IS	+	0.1683	P value:0.015741	+	0.1716	P value:0.000842	+	0.4145	P value < 1e-6	+	0.5827	P value < 1e-6	+	0.7544	NA	NA		P value:0.000107		IS	P value:0.000969
MATN3	IS	-	-0.1476	P value:0.003615	-	-1.0479	P value:2e-06	+	2.1279	P value < 1e-6	+	1.9803	P value:0.000851	+	0.9324		P value:0.000227		P value:1e-06		P value:0.000102	P value:0.00406
MRPL13	IS	+	0.2199	P value:0.009428	+	0.218	P value:2e-05	+	0.4272	P value < 1e-6	+	0.6471	P value < 1e-6	+	0.8651		P value:0.003701		P value:0.000849		P value:0.000932	IS
MRPL3	IS	+	-0.0008	P value:0.011366	+	0.1584	P value:9e-06	+	0.3917	P value < 1e-6	+	0.3909	P value < 1e-6	+	0.5493		P value:0.01845		P value:0.003356		P value:0.003007	P value:0.000488
MRPL47	IS	+	0.0102	P value:0.000182	+	0.3096	P value:1.4e-05	+	0.3987	P value < 1e-6	+	0.4089	P value < 1e-6	+	0.7185		P value:0.006213		P value:0.146691		P value:0.019715	P value:0.290485
MTHFD2	IS	+	0.0354	P value:1.6e-05	+	0.4901	P value:2e-06	+	0.7021	P value < 1e-6	+	0.7374	P value < 1e-6	+	1.2275		P value:0.000406		P value:0.000512		P value:0.023722	P value:0.056066
NCAPG2	IS	+	0.2143	P value:0.008093	+	0.3267	P value:0.03062	+	0.3113	P value < 1e-6	+	0.5256	P value < 1e-6	+	0.8523		P value:0.000964		P value:1e-06		P value:0.006465	P value:0.015895
NOD2	IS	+	0.2331	P value:0.016307	+	0.4918	IS	+	0.4585	P value:1e-06	+	0.6916	P value < 1e-6	+	1.1835		P value:0.009106		P value:1e-06		IS	IS
PFDN2	IS	+	0.1122	P value:0.011366	+	0.359	P value:0.048246	+	0.3559	P value < 1e-6	+	0.4681	P value < 1e-6	+	0.8272		P value:3.7e-05		P value:0		P value:5.6e-05	P value:0.001486
POLE2	IS	-	-0.0097	P value:0.020787	+	0.2654	P value:1e-06	+	1.0649	P value < 1e-6	+	1.0552	P value < 1e-6	+	1.3206		IS		P value:0.017696		P value:1e-05	P value:0.003068
PPP1R14B	IS	+	0.1693	P value:0.001569	+	0.4377	P value:0.00501	+	0.5162	P value < 1e-6	+	0.6855	P value < 1e-6	+	1.1232		P value:0.001308		P value:0.000278		P value:0.002711	P value:0.853151
PRDX1	IS	+	0.1565	P value:0.006661	+	0.2718	P value:0.001901	+	0.3951	P value < 1e-6	+	0.5517	P value < 1e-6	+	0.8235		IS		P value:0.002347		IS	IS
PRLR	IS	-	-0.1163	P value:0.018113	-	-0.7512	P value:6e-06	+	1.3767	P value < 1e-6	+	1.2604	IS	+	0.5092		P value:0.036485		P value:0.32726		P value:0.469705	P value:0.147177
PRR15	IS	+	0.4957	P value:1.7e-05	-	-1.7819	P value:5e-05	+	1.327	P value < 1e-6	+	1.8227	IS	+	0.0408		P value:0.000158		P value:1e-06		P value:0.009542	P value:0.002793
PSMD14	IS	+	0.0655	P value:2e-06	+	0.3495	P value:8.6e-05	+	0.3709	P value < 1e-6	+	0.4365	P value < 1e-6	+	0.786		P value:0.004044		P value:1.1e-05		P value:0.000145	P value:0.003527
PSMG3	IS	+	0.1397	P value:0.005034	+	0.2709	P value:0.005623	+	0.3532	P value < 1e-6	+	0.4929	P value < 1e-6	+	0.7638		P value:0.009338		P value:0.000351		IS	P value:0.038226
PSRC1	IS	+	0.1503	P value:0.006928	+	0.3553	P value:0.001785	+	0.7744	P value < 1e-6	+	0.9247	P value < 1e-6	+	1.28		P value:0.000964		P value:3e-06		P value:4.6e-05	P value:0.007016
RAD54B	IS	+	0.2449	P value:0.000403	+	0.5831	P value:0.004459	+	0.5622	P value < 1e-6	+	0.807	P value < 1e-6	+	1.3902		P value:0.009338		P value:8.3e-05		P value:0.02732	IS
RCC2	IS	+	0.1173	P value:0.000251	+	0.2898	P value:5e-05	+	0.4618	P value < 1e-6	+	0.579	P value < 1e-6	+	0.8689		P value:0.006213		P value:4e-06		IS	P value:0.000455
RFC2	IS	+	0.1	P value:0.007205	+	0.2328	P value:8.9e-05	+	0.4236	P value < 1e-6	+	0.5236	P value < 1e-6	+	0.7564		P value:0.01716		P value:0.001394		P value:0.053928	IS
RHBDD3	IS	+	0.0646	P value:0.012688	+	0.3102	P value:0.006668	+	0.4025	P value < 1e-6	+	0.467	P value < 1e-6	+	0.7773		IS		IS		IS	IS
RPL39L	IS	-	-0.075	P value:0.042328	+	0.3144	P value:0.000229	+	0.5949	P value < 1e-6	+	0.52	P value < 1e-6	+	0.8343		P value:0.01716		P value:0.002543		P value:0.001547	IS
RTKN	IS	-	-0.0855	P value:0.03859	+	0.2915	P value:0.00062	+	0.57	P value < 1e-6	+	0.4845	P value < 1e-6	+	0.7759		P value:0.033232		P value:0.009665		P value:0.05564	IS
RTKN2	IS	+	0.367	P value:0.001882	+	0.4162	P value:0.001212	+	0.8515	P value < 1e-6	+	1.2185	P value < 1e-6	+	1.6347	NA	NA		P value:0.002782		P value:0.315023	IS
S100A11	IS	+	0.0102	P value:0.000182	+	0.5283	P value:0.000735	+	0.5491	P value < 1e-6	+	0.5593	P value < 1e-6	+	1.0875		P value:0.003091		P value:0.211211		P value:0.162203	IS
SEC61G	IS	+	-0.0041	P value:0.000733	+	0.3795	P value:2.9e-05	+	0.4255	P value < 1e-6	+	0.4214	P value < 1e-6	+	0.8009		IS		P value:2.2e-05		IS	P value:0.031269
SH3BGRL3	IS	+	0.0923	P value:0.013158	+	0.2771	P value:0.049315	+	0.2454	P value:7.6e-05	+	0.3377	P value < 1e-6	+	0.6148		IS		P value:0.001186		IS	P value:0.035775
SNRPA1	IS	+	0.1109	P value:0.00052	+	0.3461	P value:0.000247	+	0.3171	P value < 1e-6	+	0.428	P value < 1e-6	+	0.7741		P value:1.1e-05		P value:0.082677		P value:0.004918	P value:0.142275
SNRPG	IS	+	0.0259	P value:0.000116	+	0.2944	P value:7.1e-05	+	0.4046	P value < 1e-6	+	0.4305	P value < 1e-6	+	0.7249		P value:0.000964		P value:1.5e-05		P value:3e-06	P value:0.000778
SQLE	IS	+	0.2266	P value:0.000736	+	0.4819	P value:2e-06	+	1.0517	P value < 1e-6	+	1.2783	P value < 1e-6	+	1.7602		P value:0.000227		P value:1.7e-05		P value:0.00036	IS
TBC1D7	IS	+	0.1887	P value:0.003615	+	0.3015	P value:0.041293	+	0.2753	P value < 1e-6	+	0.464	P value < 1e-6	+	0.7655		P value:0.001445		P value:0.005231		P value:0.060584	P value:0.417035
TK1	IS	+	0.3713	P value:0.001499	+	0.4484	P value:1e-06	+	1.5267	P value < 1e-6	+	1.898	P value < 1e-6	+	2.3464		P value:0.012741		P value:7.3e-05		P value:0.018866	P value:0.818057
TMEM206	IS	+	0.0765	P value:0.000424	+	0.3355	P value:1.6e-05	+	0.6892	P value < 1e-6	+	0.7657	P value < 1e-6	+	1.1012	NA	NA		P value:8e-05		P value:0.002405	P value:0.269946
TRIM59	IS	+	0.2227	P value:0.001719	+	0.3411	P value:1e-06	+	1.1026	P value < 1e-6	+	1.3254	P value < 1e-6	+	1.6665		IS		P value:0.016989		P value:0.417008	IS
TTC39B	IS	-	0.013	P value:0.043639	+	0.2765	P value:0.023531	+	0.3138	P value:0.000646	+	0.3268	P value:3e-06	+	0.6033	NA	NA		P value:0.166523		P value:0.239379	P value:0.115655
TUBB3	IS	+	0.3646	P value:0.006661	+	0.7672	P value:0.00038	+	1.0467	P value < 1e-6	+	1.4113	P value < 1e-6	+	2.1785		P value:0.028044		P value:0.168594		P value:0.053064	P value:0.3028
TXN	IS	+	0.1513	P value:0.006928	+	0.3384	P value:0.027854	+	0.2852	P value < 1e-6	+	0.4364	P value < 1e-6	+	0.7748		P value:0.001183		P value:0.240944		P value:0.00536	P value:0.751663
WDR67	IS	+	0.2268	P value:0.018113	+	0.2864	P value:0.049315	+	0.3839	P value < 1e-6	+	0.6107	P value < 1e-6	+	0.8971		P value:0.002342		P value:3.9e-05		P value:0.025916	P value:0.024072
XRCC2	IS	+	0.2132	P value:0.000172	+	0.6121	P value:0.005786	+	0.6275	P value < 1e-6	+	0.8407	P value < 1e-6	+	1.4528		P value:0.000202		P value:0.025382		IS	IS
YDJC	IS	+	0.0799	P value:0.028996	+	0.2872	P value:0.002367	+	0.6838	P value < 1e-6	+	0.7638	P value < 1e-6	+	1.051	NA	NA		P value:1.4e-05		P value:0.003462	IS
ZBED2	IS	+	0.2246	P value:0.006979	+	0.8735	IS	+	0.5134	P value:0.000211	+	0.738	P value < 1e-6	+	1.6115		P value:0.003383		P value:1.8e-05		IS	P value:0.022736
ZWILCH	IS	+	0.252	P value:0.046363	+	0.1741	P value:0.001028	+	0.3707	P value < 1e-6	+	0.6228	P value < 1e-6	+	0.7969	NA	NA		P value:0.17039		P value:0.211614	P value:0.113791
