# Supplementary material for: Identification of Gene-Expression Signatures and Protein Markers for Breast Cancer Grading and Staging
Source: PLoS One. 2015 Sep 16;10(9):e0138213. doi: 10.1371/journal.pone.0138213 (PMC4573873; doi:10.1371/journal.pone.0138213)
Supplement: S3 Table — Non-cell proliferation associated pathways are yellow highlighted. (XLSX) [file pone.0138213.s003.xlsx]

## Sheet: grade_enrichment
# The 103 identified pathways that are significantly enriched by the 324 up-regulated grade-associated genes.
Pathway name	Gene count	Size of the pathway	P value
REACTOME_CELL_CYCLE_MITOTIC	54	325	1.60144e-27
REACTOME_CELL_CYCLE	60	421	4.40946e-27
CELL_CYCLE_PROCESS	43	193	6.76551e-27
REACTOME_DNA_REPLICATION	41	192	3.58251e-25
CELL_CYCLE_PHASE	38	170	3.95382e-24
MITOTIC_CELL_CYCLE	35	153	1.05083e-22
M_PHASE	31	114	3.02311e-22
CELL_CYCLE_GO_0007049	46	315	6.73629e-22
REACTOME_MITOTIC_M_M_G1_PHASES	35	172	2.80096e-21
M_PHASE_OF_MITOTIC_CELL_CYCLE	25	85	4.94563e-19
MITOSIS	24	82	2.61575e-18
REACTOME_MITOTIC_PROMETAPHASE	23	87	8.24627e-17
PID_PLK1_PATHWAY	17	46	7.33991e-15
PID_AURORA_B_PATHWAY	15	39	1.65202e-13
KEGG_CELL_CYCLE	22	128	7.51747e-13
CHROMOSOME	19	124	1.39542e-10
REACTOME_G1_S_TRANSITION	18	112	2.06719e-10
PID_FOXM1PATHWAY	12	40	4.37717e-10
REACTOME_MITOTIC_G1_G1_S_PHASES	19	137	6.25833e-10
REACTOME_CELL_CYCLE_CHECKPOINTS	18	124	8.88712e-10
CHROMOSOMAL_PART	16	96	1.22402e-09
REACTOME_G2_M_CHECKPOINTS	12	45	1.36305e-09
MICROTUBULE_CYTOSKELETON	19	152	2.94163e-09
SPINDLE	11	39	3.94429e-09
REGULATION_OF_MITOSIS	11	41	6.14106e-09
REGULATION_OF_CELL_CYCLE	20	182	8.5801e-09
CHROMOSOME_SEGREGATION	10	32	8.69435e-09
REACTOME_KINESINS	9	24	1.30106e-08
MITOTIC_SISTER_CHROMATID_SEGREGATION	8	16	1.41743e-08
SISTER_CHROMATID_SEGREGATION	8	17	2.04685e-08
CELL_CYCLE_CHECKPOINT_GO_0000075	11	48	2.49233e-08
PID_ATR_PATHWAY	10	39	4.25955e-08
INTRACELLULAR_NON_MEMBRANE_BOUND_ORGANELLE	38	631	4.31866e-08
NON_MEMBRANE_BOUND_ORGANELLE	38	631	4.31866e-08
CHROMOSOMEPERICENTRIC_REGION	9	31	8.10576e-08
CYTOSKELETAL_PART	21	235	9.75483e-08
REACTOME_CYCLIN_A_B1_ASSOCIATED_EVENTS_DURING_G2_M_TRANSITION	7	15	1.65678e-07
REACTOME_SYNTHESIS_OF_DNA	13	92	2.23506e-07
REACTOME_S_PHASE	14	109	2.27415e-07
REACTOME_G1_S_SPECIFIC_TRANSCRIPTION	7	19	5.95054e-07
REACTOME_REGULATION_OF_MITOTIC_CELL_CYCLE	12	85	6.40673e-07
REACTOME_CHROMOSOME_MAINTENANCE	14	122	7.79454e-07
NUCLEUS	61	1430	1.34666e-06
CELL_PROLIFERATION_GO_0008283	30	513	1.50202e-06
REACTOME_ACTIVATION_OF_ATR_IN_RESPONSE_TO_REPLICATION_STRESS	8	35	1.9794e-06
REACTOME_E2F_MEDIATED_REGULATION_OF_DNA_REPLICATION	8	35	1.9794e-06
KEGG_OOCYTE_MEIOSIS	13	114	1.99866e-06
KINETOCHORE	7	25	2.73651e-06
REACTOME_G0_AND_EARLY_G1	7	25	2.73651e-06
RESPONSE_TO_DNA_DAMAGE_STIMULUS	15	162	3.76059e-06
INTERPHASE	10	68	3.80028e-06
DNA_METABOLIC_PROCESS	19	257	4.87837e-06
KEGG_HOMOLOGOUS_RECOMBINATION	7	28	5.1835e-06
REACTOME_DNA_STRAND_ELONGATION	7	30	7.65944e-06
INTRACELLULAR_ORGANELLE_PART	51	1192	7.77413e-06
CHROMOSOME_CONDENSATION	5	10	7.9055e-06
MITOTIC_SPINDLE_ORGANIZATION_AND_BIOGENESIS	5	10	7.9055e-06
ORGANELLE_PART	51	1197	8.23681e-06
SPINDLE_ORGANIZATION_AND_BIOGENESIS	5	11	1.13069e-05
INTERPHASE_OF_MITOTIC_CELL_CYCLE	9	62	1.24929e-05
PID_P73PATHWAY	10	79	1.2526e-05
MITOTIC_CELL_CYCLE_CHECKPOINT	6	21	1.28952e-05
PID_FANCONI_PATHWAY	8	47	1.33817e-05
REACTOME_M_G1_TRANSITION	10	81	1.52566e-05
REACTOME_MITOTIC_G2_G2_M_PHASES	10	81	1.52566e-05
REACTOME_G2_M_DNA_DAMAGE_CHECKPOINT	5	12	1.57509e-05
MICROTUBULE_CYTOSKELETON_ORGANIZATION_AND_BIOGENESIS	7	35	1.83692e-05
CYTOSKELETON	22	367	2.11817e-05
KEGG_DNA_REPLICATION	7	36	2.15561e-05
DNA_REPAIR	12	125	2.34558e-05
BIOCARTA_G2_PATHWAY	6	24	2.45573e-05
RESPONSE_TO_ENDOGENOUS_STIMULUS	15	200	3.73661e-05
PID_E2F_PATHWAY	9	74	4.42941e-05
MICROTUBULE_MOTOR_ACTIVITY	5	16	4.84298e-05
ORGANELLE_ORGANIZATION_AND_BIOGENESIS	25	473	6.66592e-05
SPINDLE_POLE	5	18	7.74417e-05
PID_AURORA_A_PATHWAY	6	31	8.51964e-05
REACTOME_ACTIVATION_OF_THE_PRE_REPLICATIVE_COMPLEX	6	31	8.51964e-05
MICROTUBULE_BASED_PROCESS	9	82	9.1314e-05
CHROMOSOME_ORGANIZATION_AND_BIOGENESIS	11	124	9.59403e-05
CYTOKINESIS	5	19	9.61957e-05
REACTOME_DEPOSITION_OF_NEW_CENPA_CONTAINING_NUCLEOSOMES_AT_THE_CENTROMERE	8	64	9.69177e-05
DNA_RECOMBINATION	7	47	9.75594e-05
KEGG_PROGESTERONE_MEDIATED_OOCYTE_MATURATION	9	86	0.000127304
MICROTUBULE_ORGANIZING_CENTER	8	67	0.000129466
BIOCARTA_RANMS_PATHWAY	4	10	0.000132348
CONDENSED_CHROMOSOME	6	34	0.000133577
CELL_DIVISION	5	21	0.000143972
DNA_PACKAGING	6	35	0.000153805
KEGG_P53_SIGNALING_PATHWAY	8	69	0.000155799
REACTOME_APC_C_CDC20_MEDIATED_DEGRADATION_OF_MITOTIC_PROTEINS	8	73	0.000221719
DNA_INTEGRITY_CHECKPOINT	5	24	0.000247206
CENTROSOME	7	58	0.000316095
KINESIN_COMPLEX	4	14	0.00037944
REACTOME_EXTENSION_OF_TELOMERES	5	27	0.000398727
REGULATION_OF_CYCLIN_DEPENDENT_PROTEIN_KINASE_ACTIVITY	6	43	0.000416914
MOTOR_ACTIVITY	5	28	0.000462162
PID_SYNDECAN_1_PATHWAY	6	46	0.000576562
SPINDLE_MICROTUBULE	4	16	0.00058186
REACTOME_DNA_REPAIR	9	112	0.000765129
CHROMATIN_BINDING	5	32	0.000794164
ESTABLISHMENT_OF_ORGANELLE_LOCALIZATION	4	18	0.000850871
REACTOME_MHC_CLASS_II_ANTIGEN_PRESENTATION	8	91	0.000856639
