# Supplementary material for: Identification of Gene-Expression Signatures and Protein Markers for Breast Cancer Grading and Staging
Source: PLoS One. 2015 Sep 16;10(9):e0138213. doi: 10.1371/journal.pone.0138213 (PMC4573873; doi:10.1371/journal.pone.0138213)
Supplement: S4 Table — In the table, the column p value and sign represent the p value of the differential expression and up (“+”) or down (“-”) regulation between the two labeled classes, respectively. The TCGA RNAseq data analysis results and microarray validation results are colored in green and yellow respectively while “IS” represents insignificant. Blank elements in the validation columns suggest the genes are non-differentially expressed in the RNAseq data. (XLSX) [file pone.0138213.s004.xlsx]

## Sheet: Supplementary_Table_S4
# List of the 227 breast cancer stage associated genes.
Gene Name	TCGA_BRCA_RSEM_Stage2_vs_Stage1_P_value	TCGA_BRCA_RSEM_Stage2_vs_Stage1_sign	TCGA_BRCA_RSEM_Stage2_vs_Stage1_FC	TCGA_BRCA_RSEM_Stage3_vs_Stage2_P_value	TCGA_BRCA_RSEM_Stage3_vs_Stage2_sign	TCGA_BRCA_RSEM_Stage3_vs_Stage2_FC	TCGA_BRCA_RSEM_Stage1_vs_Normal_P_value	TCGA_BRCA_RSEM_Stage1_vs_Normal_sign	TCGA_BRCA_RSEM_Stage1_vs_Normal_FC	TCGA_BRCA_RSEM_Stage2_vs_Normal_P_value	TCGA_BRCA_RSEM_Stage2_vs_Normal_sign	TCGA_BRCA_RSEM_Stage2_vs_Normal_FC	TCGA_BRCA_RSEM_Stage3_vs_Normal_P_value	TCGA_BRCA_RSEM_Stage3_vs_Normal_sign	TCGA_BRCA_RSEM_Stage3_vs_Normal_FC	TCGA_microarray_stage2_vs_stage1	TCGA_microarray_stage34_vs_stage2	GSE37946_stage2_vs_stage1	GSE37946_stage34_vs_stage2	GSE46581_stage2_vs_stage1	GSE46581_stage34_vs_stage2	GSE61304_stage2_vs_stage1	GSE61304_stage34_vs_stage2
SLC25A24	P value:0.043887	+	0.2504	IS	-	0.0218	IS	+	-0.017	P value:3.4e-05	+	0.2334	P value:0.001033	+	0.2552	IS		P value:0.033717		IS		P value:0.000123
EIF3C	P value:0.014144	+	0.5877	IS	+	0.1471	IS	+	0.153	P value:7.1e-05	+	0.7406	P value:0.000183	+	0.8878	NA	NA	NA	NA	IS		IS
KRT3	P value:0.028736	+	0.3571	IS	+	0.2127	IS	+	0.0114	P value < 1e-6	+	0.3686	P value < 1e-6	+	0.5812	IS		IS		IS		IS
AIMP2	P value:0.045985	+	0.1842	IS	+	0.0318	P value:0.008512	+	0.2703	P value < 1e-6	+	0.4546	P value < 1e-6	+	0.4863	NA	NA	IS		NA	NA	IS
CST6	P value:0.025563	+	0.9606	IS	+	0.2106	IS	+	0.4153	P value < 1e-6	+	1.3759	P value:3e-05	+	1.5866	P value:0.035624		IS		P value:0.022634		IS
STIP1	P value:0.011252	+	0.3667	IS	+	0.029	P value:0.021864	+	0.283	P value < 1e-6	+	0.6497	P value < 1e-6	+	0.6787	IS		IS		NA	NA	P value:0.000705
PGAM4	P value:0.041867	+	0.2789	IS	+	0.0203	IS	-	-0.1056	P value:0.006094	+	0.1734	P value:0.004502	+	0.1937	NA	NA	NA	NA	IS		NA	NA
RCE1	P value:0.010614	+	0.2843	IS	+	0.0603	IS	+	0.0444	P value < 1e-6	+	0.3287	P value:2e-06	+	0.389	IS		P value:0.039411		IS		P value:0.027298
PITX1	P value:0.048165	+	0.5945	IS	+	0.1656	P value:5e-06	+	2.3346	P value < 1e-6	+	2.9291	P value < 1e-6	+	3.0948	P value:0.022235		IS		NA	NA	P value:0.0244
SAMD4B	P value:0.02977	+	0.2021	IS	+	0.0813	IS	-	0.0002	P value:0.000322	+	0.2023	P value:1.3e-05	+	0.2836	IS		IS		NA	NA	IS
MTFR1	P value:0.048165	+	0.3337	IS	+	0.0455	IS	+	0.1866	P value < 1e-6	+	0.5203	P value:1.5e-05	+	0.5658	IS		IS		IS		P value:0.00975
NDE1	P value:0.028308	+	0.2466	IS	+	0.0131	P value:0.001647	+	0.3486	P value < 1e-6	+	0.5953	P value < 1e-6	+	0.6083	IS		IS		NA	NA	P value:0.014444
SLC4A2	P value:0.048165	+	0.2294	IS	+	0.0335	IS	+	0.1283	P value < 1e-6	+	0.3577	P value:5.9e-05	+	0.3912	IS		IS		P value:0.009088		IS
LAPTM4B	P value:0.024277	+	0.6103	IS	+	0.1145	IS	-	-0.1119	P value:0.000233	+	0.4984	P value:0.000593	+	0.6129	IS		IS		IS		IS
PTK2	P value:0.036263	+	0.2451	IS	-	0.0164	IS	-	0.0431	P value:2e-06	+	0.2882	P value:0.000814	+	0.3046	IS		IS		IS		P value:0.039094
POLE3	P value:0.026906	+	0.2022	IS	+	0.0143	IS	+	0.1005	P value < 1e-6	+	0.3027	P value:3e-06	+	0.317	P value:0.019366		IS		IS		IS
TCTEX1D2	P value:0.038058	+	0.3525	IS	+	0.0749	P value:0.04562	+	0.4003	P value < 1e-6	+	0.7528	P value < 1e-6	+	0.8277	NA	NA	NA	NA	IS		IS
HRASLS2	P value:0.021867	+	0.8612	IS	+	0.3753	IS	+	0.2743	P value < 1e-6	+	1.1355	P value:1.1e-05	+	1.5108	NA	NA	P value:0.000147		IS		P value:0.045424
ARL8B	P value:0.017649	+	0.227	IS	+	0.0263	IS	-	-0.0409	P value:1.9e-05	+	0.1861	P value:0.000418	+	0.2123	IS		IS		IS		IS
B4GALT1	P value:0.02074	+	0.2902	IS	-	0.0131	IS	+	0.1244	P value < 1e-6	+	0.4145	P value:0.000264	+	0.4276	NA	NA	P value:0.045432		IS		P value:0.016341
NUP188	P value:0.041867	+	0.2139	IS	-	0.0155	IS	-	-0.0207	P value:3.9e-05	+	0.1931	P value:0.000129	+	0.2086	IS		IS		NA	NA	IS
KIAA0196	P value:0.009431	+	0.3456	IS	-	0.051	IS	-	-0.0144	P value < 1e-6	+	0.3312	P value:0.004502	+	0.3822	P value:0.016814		IS		IS		P value:0.032625
TRMT12	P value:0.041867	+	0.2283	IS	+	0.0534	IS	+	0.1183	P value < 1e-6	+	0.3466	P value:5e-06	+	0.4	P value:0.045551		P value:0.006601		IS		P value:0.000586
ATP6V1C1	P value:0.009431	+	0.2815	IS	+	0.1465	IS	-	-0.0939	P value:0.00062	+	0.1876	P value:0.027353	+	0.3341	P value:0.048242		P value:0.018756		IS		IS
SAE1	P value:0.02074	+	0.194	IS	+	0.1123	P value:0.000209	+	0.2584	P value < 1e-6	+	0.4524	P value < 1e-6	+	0.5647	IS		IS		NA	NA	P value:1.7e-05
HEATR2	P value:0.034539	+	0.1706	IS	+	0.0782	P value:0.000475	+	0.2756	P value < 1e-6	+	0.4462	P value < 1e-6	+	0.5244	IS		IS		IS		IS
FIG4	P value:0.014144	+	0.3549	IS	+	0.1148	IS	-	-0.2205	P value:0.007641	+	0.1344	P value:0.003803	+	0.2492	P value:0.006569		IS		IS		IS
PTPN23	P value:0.02074	+	0.1636	IS	-	0.0097	IS	-	-0.0044	P value:6e-06	+	0.1591	P value:0.002633	+	0.1688	IS		NA	NA	IS		IS
AZIN1	P value:0.008364	+	0.2817	IS	+	0.1256	IS	-	-0.0331	P value:1.3e-05	+	0.2487	P value:0.002874	+	0.3743	P value:0.036974		P value:0.001723		IS		IS
KRT80	P value:0.048165	+	0.5341	IS	+	0.2624	IS	-	-0.0361	IS	+	0.498	P value:0.043434	+	0.7604	P value:0.007419		NA	NA	IS		P value:0.028863
TMEM127	P value:0.041867	+	0.1264	P value:0.012043	+	0.1383	IS	+	-0.0088	P value:5e-06	+	0.1176	P value:1e-06	+	0.2559	IS	IS	IS	IS	IS	IS	IS	IS
DNASE1L2	P value:0.038058	+	0.4605	IS	+	0.0318	IS	+	0.4372	P value < 1e-6	+	0.8977	P value:2.9e-05	+	0.9295	P value:0.019563		IS		IS		P value:0.02673
RBM14	P value:0.031294	+	0.1248	IS	+	0.0346	IS	+	0.0521	P value:5e-06	+	0.1769	P value:0.000151	+	0.2114	IS		IS		IS		IS
GPAA1	P value:0.014144	+	0.2806	IS	+	0.1239	IS	+	0.1161	P value < 1e-6	+	0.3968	P value:2.2e-05	+	0.5206	IS		IS		IS		IS
LOC148709	P value:0.045985	+	0.4631	IS	+	0.3923	P value:0.000429	+	0.7311	P value < 1e-6	+	1.1941	P value < 1e-6	+	1.5864	NA	NA	NA	NA	NA	NA	IS
UNC5B	P value:0.048165	+	0.491	IS	+	0.1013	P value:0.000855	+	0.7992	P value < 1e-6	+	1.2902	P value < 1e-6	+	1.3915	P value:0.021236		P value:5.8e-05		P value:0.016269		IS
MRPL13	P value:0.038058	+	0.2174	IS	+	0.1782	P value:1e-06	+	0.4643	P value < 1e-6	+	0.6816	P value < 1e-6	+	0.8599	P value:0.027805		IS		IS		IS
RAB15	P value:0.045985	+	0.4166	IS	+	0.263	IS	-	-0.0029	P value:0.013821	+	0.4137	P value:0.000638	+	0.6767	P value:0.019713		P value:5e-06		IS		IS
CIB4	P value:0.035032	+	0.2306	IS	-	0.0567	IS	-	-0.0443	P value:0.001487	+	0.1863	P value:0.0406	+	0.243	IS		NA	NA	NA	NA	IS
LOC100130331	P value:0.014959	+	0.3649	IS	-	0.018	IS	-	-0.0536	P value:0.000353	+	0.3113	P value:0.023014	+	0.3293	NA	NA	IS		NA	NA	IS
MCM4	P value:0.014959	+	0.4288	IS	+	0.091	P value:3.8e-05	+	0.5958	P value < 1e-6	+	1.0246	P value < 1e-6	+	1.1156	P value:0.009995		P value:0.002884		IS		IS
CCNF	P value:0.026906	+	0.4063	IS	-	0.0025	P value:1e-05	+	0.7857	P value < 1e-6	+	1.192	P value < 1e-6	+	1.1945	IS		IS		IS		IS
CPNE3	P value:0.034539	+	0.2561	IS	-	0.0676	IS	-	-0.0078	P value:1.2e-05	+	0.2483	IS	+	0.3159	P value:0.013151		IS		IS		IS
KIAA0146	P value:0.017649	+	0.2472	IS	-	0.0243	IS	-	-0.0736	P value:0.004602	+	0.1737	IS	+	0.198	P value:0.034853		IS		NA	NA	P value:0.020483
2015-03-10	IS	+	0.1098	P value:0.045098	+	0.48	P value:0.047522	+	0.5343	P value:0.00168	+	0.6441	P value < 1e-6	+	1.124		IS	NA	NA	NA	NA		IS
CGA	IS	-	0.4517	P value:0.007093	+	1.1998	P value:0.003294	+	0.5538	P value:0.000199	+	1.0054	P value < 1e-6	+	2.2052		P value:0.021947		IS		IS		IS
DAZAP2	IS	+	0.0299	P value:0.042613	+	0.122	IS	+	-0.0053	IS	+	0.0245	P value:0.001083	+	0.1465		IS		IS		IS		IS
BRDT	IS	+	0.3951	P value:0.005495	+	0.7246	IS	-	-0.3178	IS	-	0.0773	P value:0.002467	+	0.8019		IS		IS		IS		IS
NFS1	IS	+	0.0423	P value:0.017221	+	0.2192	IS	+	0.1373	P value:4.8e-05	+	0.1796	P value:1e-06	+	0.3988		P value:0.042546		IS		IS		IS
FRRS1	IS	+	0.2376	P value:0.033484	+	0.2893	IS	-	-0.234	IS	-	0.0035	P value:0.011291	+	0.2929		IS	NA	NA		IS		IS
ABCC13	IS	-	0.009	P value:0.007092	+	1.6965	P value:0.003722	+	1.205	P value:0.029605	+	1.214	P value:1e-06	+	2.9105		IS	NA	NA	NA	NA		IS
ERGIC1	IS	+	0.1079	P value:0.014721	+	0.2536	P value:0.00746	+	0.3147	P value < 1e-6	+	0.4227	P value < 1e-6	+	0.6762		IS	NA	NA		IS		IS
VPS37C	IS	+	0.0819	P value:0.0487	+	0.2048	P value:0.010744	+	0.3037	P value < 1e-6	+	0.3856	P value < 1e-6	+	0.5904		IS		IS		IS		IS
ABCB9	IS	+	0.2372	P value:0.041195	+	0.34	IS	+	0.2669	P value:6e-06	+	0.5042	P value:2e-06	+	0.8442		P value:0.011607		IS		IS		IS
GNPDA1	IS	-	0.0038	P value:0.024211	+	0.1605	P value:0.008737	+	0.2167	P value < 1e-6	+	0.2205	P value < 1e-6	+	0.381		P value:0.006572		P value:0.018467		IS		P value:0.049306
ABCC5	IS	+	0.1764	P value:0.045572	+	0.3529	IS	+	0.2681	P value:5.4e-05	+	0.4445	P value:3e-06	+	0.7974		IS		IS		IS		P value:0.179553
BCL2L11	IS	+	0.0534	P value:0.015315	+	0.2678	IS	+	0.09	IS	+	0.1434	P value:0.00022	+	0.4111		IS		IS		IS		IS
GRPR	IS	+	0.0136	P value:0.039815	+	1.3188	IS	-	-0.4279	IS	-	-0.4143	P value:0.024672	+	0.9045		IS		IS		IS		IS
AGR3	IS	+	0.0114	P value:0.025965	+	1.8408	P value:0.036775	+	0.4232	P value:0.004106	+	0.4346	P value < 1e-6	+	2.2754		P value:0.04367	NA	NA		IS		IS
UQCRQ	IS	+	0.0316	P value:0.044072	+	0.2563	P value:0.001002	+	0.4376	P value < 1e-6	+	0.4692	P value < 1e-6	+	0.7255		IS		P value:0.021646		P value:0.013503		IS
LOC728554	IS	+	0.156	P value:0.042613	+	0.3439	IS	+	0.3248	P value:1.4e-05	+	0.4808	P value:1e-06	+	0.8246	NA	NA	NA	NA	NA	NA	NA	NA
RBM12	IS	+	0.0174	P value:0.0487	+	0.1003	IS	+	0.0302	IS	+	0.0475	P value:0.012181	+	0.1479		IS		P value:0.000716		IS		IS
WDR54	IS	+	0.2981	P value:0.034678	+	0.337	P value:0.01852	+	0.2328	P value < 1e-6	+	0.5308	P value < 1e-6	+	0.8679		P value:0.015345	NA	NA		IS		P value:0.013617
RALGAPB	IS	-	0.0336	P value:0.021652	+	0.174	IS	+	0.0736	IS	+	0.1072	P value:0.000388	+	0.2812	NA	NA		IS	NA	NA		IS
BCL2L1	IS	+	0.0267	P value:0.011096	+	0.2308	P value:0.009948	+	0.2065	P value:6.8e-05	+	0.2332	P value < 1e-6	+	0.464		P value:0.008556		IS		IS		P value:0.001001
CORIN	IS	+	0.113	P value:0.044072	+	0.4644	P value:6.3e-05	+	1.3064	P value < 1e-6	+	1.4193	P value < 1e-6	+	1.8837		P value:0.038252		IS		IS		P value:0.016092
NPSR1	IS	+	0.0152	P value:0.04795	+	0.0469	IS	-	-0.0119	IS	+	0.0033	P value:0.002538	+	0.0502		IS	NA	NA		IS	NA	NA
KCNJ3	IS	+	0.7258	P value:0.005244	+	2.0848	IS	-	0.2675	IS	+	0.9933	P value < 1e-6	+	3.0781		IS		IS		IS		IS
GPR39	IS	-	0.0816	P value:0.027024	+	0.5457	IS	+	0.1688	IS	+	0.2504	P value:5.3e-05	+	0.7961		P value:9e-06		IS	NA	NA		IS
H2AFY	IS	-	0.0081	P value:0.007929	+	0.2348	P value < 1e-6	+	0.665	P value < 1e-6	+	0.6731	P value < 1e-6	+	0.9079		P value:0.027223		P value:0.000352		IS		P value:0.007755
CACNG8	IS	+	0.0841	P value:0.046654	+	0.0545	IS	+	0.0051	IS	+	0.0892	P value:0.000407	+	0.1437		IS	NA	NA	NA	NA		P value:0.158588
YIPF5	IS	+	0.0358	P value:0.026057	+	0.1616	IS	+	-0.0157	IS	+	0.02	P value:0.000316	+	0.1816		IS		P value:0.009025		IS		IS
C8orf38	IS	+	0.0448	P value:0.009009	+	0.3276	P value:1e-06	+	0.65	P value < 1e-6	+	0.6948	P value < 1e-6	+	1.0224		P value:0.02758	NA	NA	NA	NA	NA	NA
VSTM2A	IS	+	0.1357	P value:0.039614	+	1.5098	IS	-	1.0191	P value:0.003242	+	1.1548	P value:3e-05	+	2.6647		IS	NA	NA	NA	NA		IS
DLX1	IS	-	0.0699	P value:0.031447	+	0.775	IS	-	-0.0534	IS	-	0.0165	P value:0.027819	+	0.7915		IS	NA	NA		IS		IS
WFDC13	IS	+	0.1864	P value:0.039711	+	0.08	IS	-	-0.0405	IS	+	0.1459	P value:0.002674	+	0.226		IS	NA	NA	NA	NA		IS
NCOA6	IS	+	0.0405	P value:0.035907	+	0.1236	P value:0.009694	+	0.1727	P value < 1e-6	+	0.2133	P value < 1e-6	+	0.3369		IS		IS	NA	NA		IS
C17orf76	IS	+	0.059	P value:0.018602	+	0.3658	IS	-	-0.2165	IS	-	-0.1575	P value:0.048521	+	0.2083		P value:0.038862	NA	NA	NA	NA	NA	NA
FAM114A2	IS	-	0.0065	P value:0.042613	+	0.1977	IS	+	-0.0466	IS	+	-0.0401	P value:0.006011	+	0.1577	NA	NA		IS		IS		IS
CLGN	IS	-	0.0646	P value:0.011561	+	0.953	P value:0.039282	+	1.1731	P value < 1e-6	+	1.2377	P value < 1e-6	+	2.1907		P value:0.011237		IS		IS		IS
TRPC4AP	IS	+	0.0512	P value:0.021652	+	0.1391	IS	-	-0.0355	IS	+	0.0156	P value:0.003644	+	0.1547		P value:0.027746		IS		IS		IS
SDC1	IS	+	0.0841	P value:0.042613	+	0.4415	P value:0.000188	+	1.4143	P value < 1e-6	+	1.4984	P value < 1e-6	+	1.9399		P value:0.001236		IS		IS		IS
GRPEL2	IS	-	0.0019	P value:0.017221	+	0.175	P value:0.008737	+	0.2025	P value:0.000196	+	0.2044	P value:1e-06	+	0.3794		P value:0.020328	NA	NA		IS		P value:0.031575
C1QL1	IS	-	0.0075	P value:0.027024	+	0.4849	IS	+	0.0619	IS	+	0.0693	P value:0.011508	+	0.5542		P value:0.017869		IS		IS		IS
DHX29	IS	+	0.0393	P value:0.047115	+	0.1318	IS	+	0.0561	IS	+	0.0955	P value:4.3e-05	+	0.2273		P value:0.025697		P value:5e-06	NA	NA		P value:0.0406
LRFN2	IS	+	0.3264	P value:0.026057	+	0.6817	P value:0.0053	+	0.8684	P value < 1e-6	+	1.1948	P value < 1e-6	+	1.8765		P value:0.003466	NA	NA		P value:0.042105		IS
C20orf3	IS	+	0.1255	P value:0.0487	+	0.2237	IS	-	0.0157	P value:0.036606	+	0.1412	P value:0.000757	+	0.3649		IS	NA	NA	NA	NA	NA	NA
AP3S1	IS	-	0.0016	P value:0.02802	+	0.1917	IS	+	0.0514	IS	+	0.053	P value:0.003567	+	0.2446		IS		IS		IS		IS
SYT17	IS	+	0.1688	P value:0.011561	+	0.8128	IS	+	0.0252	P value:0.02124	+	0.194	P value:5e-06	+	1.0068		IS		IS		IS		P value:0.218489
IFT122	IS	+	0.0807	P value:0.016564	+	0.3553	IS	+	0.0532	IS	+	0.1339	P value:1.6e-05	+	0.4892		P value:0.005499		P value:0.024707		IS		IS
C20orf4	IS	+	0.003	P value:0.004879	+	0.1877	IS	+	0.0748	P value:0.037685	+	0.0777	P value < 1e-6	+	0.2655		P value:0.015784	NA	NA	NA	NA	NA	NA
HSPA9	IS	+	0.0978	P value:0.010648	+	0.2086	P value:0.030154	+	0.1396	P value < 1e-6	+	0.2374	P value < 1e-6	+	0.4459		P value:0.018234		P value:0.0558		IS		IS
GFM2	IS	+	0.0918	P value:0.011096	+	0.2449	IS	-	-0.0065	IS	+	0.0852	P value:6e-06	+	0.3301		IS	NA	NA	NA	NA		P value:0.075584
RAP2C	IS	+	0.0902	P value:0.019328	+	0.338	P value:0.003071	+	0.4425	P value < 1e-6	+	0.5328	P value < 1e-6	+	0.8707		P value:0.029743		P value:0.141778		IS		IS
VRK3	IS	+	0.0314	P value:0.033484	+	0.1824	P value:0.031534	+	0.1133	P value:6.8e-05	+	0.1446	P value < 1e-6	+	0.3271		IS		IS		IS		P value:0.039795
SLC35F4	IS	+	0.0553	P value:0.01837	+	0.2479	IS	+	-0.0047	IS	+	0.0506	P value:0.002485	+	0.2986		IS	NA	NA	NA	NA		IS
TMEM111	IS	+	0.0523	P value:0.041195	+	0.188	IS	+	-0.0682	IS	+	-0.0159	P value:0.023831	+	0.1721		P value:0.034454	NA	NA	NA	NA	NA	NA
MATR3	IS	+	0.0528	P value:0.0312	+	0.0976	IS	-	-0.0734	IS	-	-0.0206	P value:0.035178	+	0.077		IS		P value:0.004008		IS		IS
CNNM4	IS	+	0.2607	P value:0.014721	+	0.2531	IS	+	0.1088	P value:0.000104	+	0.3695	P value:2e-06	+	0.6226		IS		IS	NA	NA		IS
SLC6A1	IS	+	0.2957	P value:0.045572	+	0.3773	IS	+	0.2206	P value:0.000114	+	0.5163	P value < 1e-6	+	0.8937		IS		IS		IS		IS
DDX41	IS	+	0.1166	P value:0.027024	+	0.1731	P value:0.030154	+	0.2643	P value < 1e-6	+	0.3809	P value < 1e-6	+	0.5539		P value:0.001717		IS		IS		IS
C17orf28	IS	+	0.3	P value:0.039815	+	0.3552	P value:0.037615	+	0.4054	P value < 1e-6	+	0.7054	P value < 1e-6	+	1.0606		IS	NA	NA	NA	NA	NA	NA
RMND5B	IS	-	0.0212	P value:4.6e-05	+	0.3544	P value:0.000459	+	0.2239	P value < 1e-6	+	0.2451	P value < 1e-6	+	0.5994		P value:0.000167		P value:0.164382		IS		IS
EPHX4	IS	+	0.1971	P value:0.015929	+	0.7356	IS	-	-0.3127	IS	-	-0.1155	P value:0.012181	+	0.6201	NA	NA	NA	NA	NA	NA		IS
CUEDC1	IS	+	0.1229	P value:0.026057	+	0.1669	IS	+	0.0803	P value:0.021019	+	0.2032	P value:3e-06	+	0.3701		IS		IS		IS		IS
FBXL7	IS	+	0.0413	P value:0.006381	+	0.632	IS	-	-0.4001	IS	-	-0.3588	P value:0.021454	+	0.2732		IS		IS	NA	NA		IS
FAF2	IS	+	0.0439	P value:0.000858	+	0.2468	P value:0.000181	+	0.2196	P value < 1e-6	+	0.2635	P value < 1e-6	+	0.5103	NA	NA		P value:1e-05		IS		IS
NHP2	IS	+	0.0495	P value:0.044072	+	0.1795	P value:0.001457	+	0.4007	P value < 1e-6	+	0.4502	P value < 1e-6	+	0.6296	NA	NA		P value:0.005863	NA	NA		IS
GRM8	IS	+	0.072	P value:0.0312	+	0.4994	P value < 1e-6	+	1.4582	P value < 1e-6	+	1.5302	P value < 1e-6	+	2.0295		IS		IS		IS		IS
EMX1	IS	+	0.4983	P value:0.005511	+	1.253	IS	+	0.7302	P value:1.6e-05	+	1.2285	P value < 1e-6	+	2.4814		P value:0.004835		IS	NA	NA		IS
PRDM4	IS	-	0.0119	P value:0.044072	+	0.1403	IS	+	0.0424	IS	+	0.0543	P value:0.001683	+	0.1946		IS		P value:0.19315		IS		IS
EFNA2	IS	+	0.0687	P value:0.001197	+	0.2717	IS	+	0.0448	P value:0.010571	+	0.1135	P value < 1e-6	+	0.3852		P value:0.021502		IS		IS		IS
IPPK	IS	+	0.0357	P value:0.005105	+	0.2555	P value:0.001067	+	0.3439	P value < 1e-6	+	0.3796	P value < 1e-6	+	0.6351		P value:0.003109		IS		IS		P value:0.081553
UHRF1BP1L	IS	+	0.0713	P value:0.011096	+	0.2114	IS	-	-0.0465	IS	+	0.0248	P value:0.000125	+	0.2362	NA	NA		P value:0.084325		IS		IS
CXXC5	IS	+	0.0759	P value:0.005585	+	0.5494	P value:0.009948	+	0.2391	P value:2.7e-05	+	0.315	P value < 1e-6	+	0.8645		P value:0.002143	NA	NA		IS		IS
MPP2	IS	+	0.0564	P value:0.002919	+	0.8866	IS	-	-0.4397	P value:0.003913	-	-0.3832	P value:0.01338	+	0.5034		P value:0.004305		P value:0.308544	NA	NA		IS
SCNN1A	IS	+	0.3812	P value:0.020078	+	0.5248	IS	+	0.1862	P value:0.025844	+	0.5673	P value:2e-06	+	1.0921		P value:0.001305		P value:0.002131		IS		IS
GABRD	IS	+	0.2088	P value:0.026057	+	0.5853	P value:1e-06	+	2.0427	P value < 1e-6	+	2.2515	P value < 1e-6	+	2.8368		IS		IS		IS		P value:0.110406
BLVRB	IS	+	0.0463	P value:0.016564	+	0.3725	IS	+	0.1143	IS	+	0.1607	P value:0.000101	+	0.5332		P value:0.002372		IS		IS		IS
ZMAT2	IS	+	0.1242	P value:0.013058	+	0.217	IS	-	-0.0988	IS	+	0.0254	P value:0.000308	+	0.2424		IS	NA	NA	NA	NA		IS
GPR56	IS	+	0.0453	P value:0.034678	+	0.2875	IS	-	0.1072	IS	+	0.1525	P value:0.00014	+	0.44		P value:0.039629		IS		P value:0.226558		IS
TOR1B	IS	+	0.0516	P value:0.034678	+	0.1241	P value:0.005545	+	0.1908	P value < 1e-6	+	0.2423	P value < 1e-6	+	0.3664		IS		IS		IS		IS
TDRG1	IS	-	0.0433	P value:0.047929	+	0.2798	P value:0.011107	+	0.2505	P value:6.9e-05	+	0.2938	P value < 1e-6	+	0.5736	NA	NA	NA	NA	NA	NA		P value:0.025614
ABCA12	IS	+	0.4755	P value:0.044072	+	1.0848	IS	+	0.8725	P value:0.00023	+	1.348	P value < 1e-6	+	2.4328		P value:0.008632		IS		IS		IS
ASAH1	IS	-	0.0519	P value:0.009009	+	0.4466	IS	-	-0.2065	P value:0.034527	-	-0.1547	P value:0.014414	+	0.292		IS		IS		P value:0.158463		IS
DDB1	IS	+	0.1602	P value:0.044072	+	0.1519	IS	+	-0.0102	P value:0.000926	+	0.15	P value < 1e-6	+	0.3019		P value:0.010023		IS		IS		IS
CMBL	IS	+	0.0674	P value:0.041195	+	0.5735	IS	+	0.0027	P value:0.000966	+	0.0701	P value < 1e-6	+	0.6436		P value:0.031654	NA	NA		IS		P value:0.002692
KCNF1	IS	+	0.1981	P value:0.023331	+	1.1856	IS	+	0.8531	P value:0.000312	+	1.0513	P value < 1e-6	+	2.2369		P value:0.003783		IS		IS		IS
PFN3	IS	+	0.0057	P value:0.043536	+	0.041	IS	-	-0.0076	IS	+	-0.0019	P value:0.007052	+	0.0392		IS	NA	NA	NA	NA	NA	NA
IL20	IS	+	0.2921	P value:0.020914	+	1.3495	IS	+	0.9899	P value:0.000499	+	1.282	P value < 1e-6	+	2.6314		IS	NA	NA	NA	NA		IS
ATP7B	IS	+	0.1517	P value:0.045572	+	0.4955	P value:0.049614	+	0.2047	P value:0.00197	+	0.3564	P value:1.4e-05	+	0.8519		IS		IS		IS		IS
LOC390858	IS	-	0.0009	P value:0.042039	+	0.0433	IS	+	0.0207	IS	+	0.0215	P value:7.6e-05	+	0.0648	NA	NA	NA	NA	NA	NA	NA	NA
YWHAB	IS	+	0.0342	P value:0.023331	+	0.189	P value:0.000113	+	0.2201	P value < 1e-6	+	0.2542	P value < 1e-6	+	0.4433		P value:0.030015		P value:0.062347		P value:0.012909		IS
MFAP3	IS	+	0.0848	P value:0.029048	+	0.2269	IS	-	-0.1284	IS	-	-0.0436	P value:0.003492	+	0.1834		IS		P value:0.031501		IS		P value:0.104844
NECAB3	IS	-	0.0108	P value:0.027024	+	0.4388	P value:0.025137	+	0.4831	P value < 1e-6	+	0.4938	P value < 1e-6	+	0.9326	NA	NA		IS		IS		IS
CERCAM	IS	+	0.0689	P value:0.008636	+	0.3414	P value:0.004445	+	0.4482	P value < 1e-6	+	0.5171	P value < 1e-6	+	0.8584	NA	NA	NA	NA		IS		IS
UBQLN1	IS	+	0.0724	P value:0.037172	+	0.1354	IS	-	-0.0152	IS	+	0.0572	P value:0.000119	+	0.1927		IS	NA	NA		P value:0.247714		IS
RIMKLA	IS	+	0.216	P value:0.02802	+	0.6428	IS	+	0.2231	P value:0.000919	+	0.4391	P value:3e-06	+	1.0819	NA	NA	NA	NA	NA	NA		IS
BHLHE40	IS	+	0.1759	P value:0.013058	+	0.3867	IS	-	-0.0474	IS	+	0.1285	P value:0.00022	+	0.5152	NA	NA		IS	NA	NA		IS
TCHH	IS	+	0.2396	P value:0.034678	+	0.371	IS	+	0.0937	IS	+	0.3333	P value:0.000474	+	0.7043		P value:0.035173		IS	NA	NA		IS
LOC254559	IS	+	0.0695	P value:0.001696	+	0.8168	IS	-	-0.1615	IS	-	-0.092	P value:0.017628	+	0.7248	NA	NA	NA	NA	NA	NA	NA	NA
NRCAM	IS	-	0.068	P value:0.047714	+	0.5869	IS	-	0.008	IS	-	0.0759	P value:0.007651	+	0.6628		IS		P value:0.004595		IS		P value:0.051548
OR6K3	IS	-	0.0098	P value:0.002373	+	0.114	IS	+	0.0029	IS	+	0.0127	P value:3.4e-05	+	0.1267		IS	NA	NA	NA	NA	NA	NA
CTNNA1	IS	+	0.0395	P value:0.009799	+	0.2557	IS	-	-0.0449	IS	+	-0.0054	P value:6.3e-05	+	0.2503		P value:0.008011		P value:0.000303	NA	NA		P value:0.003081
N4BP3	IS	-	0.0257	P value:0.002405	+	0.4609	P value:5.8e-05	+	0.9172	P value < 1e-6	+	0.9429	P value < 1e-6	+	1.4038		P value:0.001614		IS		IS		IS
HSD17B6	IS	+	0.378	P value:0.018602	+	0.3218	P value < 1e-6	+	1.7148	P value < 1e-6	+	2.0927	P value < 1e-6	+	2.4145		IS		IS		IS		IS
CHST15	IS	+	0.1639	P value:0.004454	+	0.4402	P value:0.043727	+	0.1303	P value:2.6e-05	+	0.2942	P value < 1e-6	+	0.7343	NA	NA		IS	NA	NA		IS
NLRP12	IS	+	0.1185	P value:0.042613	+	0.3129	IS	+	0.2853	P value:0.003278	+	0.4038	P value:9.5e-05	+	0.7168		P value:0.008557	NA	NA		IS		IS
HARS2	IS	+	0.0421	P value:0.027024	+	0.1849	IS	+	0.0788	P value:0.000462	+	0.1208	P value < 1e-6	+	0.3057		P value:0.001548		IS		IS		IS
EEFSEC	IS	-	0.0214	P value:0.02802	+	0.1806	IS	+	0.044	IS	+	0.0654	P value:0.000156	+	0.246		P value:0.045966	NA	NA		IS		IS
GREM1	IS	-	0.056	P value:0.016564	+	0.404	P value:0.016818	+	0.73	P value:2.9e-05	+	0.786	P value:1.9e-05	+	1.19		P value:0.041194		IS	NA	NA		P value:0.01408
SLC35A3	IS	+	0.2489	P value:0.034678	+	0.2267	IS	+	0.09	P value:3.4e-05	+	0.3389	P value:3e-06	+	0.5656		IS		IS		IS		IS
ABHD4	IS	+	0.0121	P value:0.02512	+	0.2437	IS	-	-0.122	IS	-	-0.1099	P value:0.042066	+	0.1338		P value:0.019497		P value:0.005884		P value:0.031879		IS
CSNK1A1	IS	+	0.0543	P value:0.001532	+	0.2114	IS	+	0.0106	IS	+	0.0649	P value:5e-06	+	0.2763		P value:0.048807		P value:5.1e-05		IS		P value:0.044264
LPCAT3	IS	+	0.0521	P value:0.030108	+	0.2551	IS	+	0.1273	P value:0.010326	+	0.1794	P value:5e-06	+	0.4344	NA	NA		IS		IS		IS
PRR15L	IS	+	0.1122	P value:0.02512	+	0.4779	P value:0.003861	+	1.162	P value < 1e-6	+	1.2742	P value < 1e-6	+	1.7521	NA	NA		IS	NA	NA		IS
GPR6	IS	+	0.1101	P value:0.022829	+	0.7097	IS	-	-0.0816	IS	+	0.0285	P value:0.006686	+	0.7382		IS		P value:0.006664	NA	NA		IS
PKLR	P value:0.031669	-	-0.3644	IS	-	-0.033	P value:0.002768	+	0.4641	IS	+	0.0997	IS	-	0.0667	IS		IS		IS		IS
HHLA2	P value:0.018787	-	-0.474	IS	-	-0.1378	P value:0.001772	+	0.5184	IS	+	0.0444	IS	-	-0.0934	IS		P value:0		NA	NA	IS
RIPK3	P value:0.045985	-	-0.5085	IS	-	-0.0202	P value:0.003972	+	0.2957	IS	-	-0.2128	IS	-	-0.233	IS		NA	NA	IS		IS
DAPP1	P value:0.008884	-	-0.78	IS	-	-0.1414	P value:0.000136	+	1.0275	P value:0.044322	+	0.2475	IS	+	0.1061	P value:0.0275		IS		IS		IS
MRPS21	P value:0.010614	-	-0.4244	IS	-	-0.0582	P value:2.3e-05	+	0.6979	P value:0.000128	+	0.2735	P value:0.021835	+	0.2153	IS		NA	NA	P value:0.011164		IS
DNAJC15	P value:0.028308	-	-0.3417	IS	+	-0.02	P value:0.016415	+	0.2745	IS	-	-0.0673	IS	+	-0.0873	P value:0.010243		IS		P value:0.044001		IS
KRT34	P value:0.04833	-	-0.0118	IS	+	-0.1824	P value < 1e-6	+	0.3405	P value:0.001456	+	0.3287	P value:0.003519	+	0.1463	IS		IS		NA	NA	IS
CLEC4C	P value:0.049667	-	-0.5934	IS	-	-0.2779	P value:0.001134	+	0.9575	IS	+	0.364	IS	+	0.0861	P value:0.041723		NA	NA	IS		IS
UGT1A5	P value:0.029031	-	-0.1425	IS	-	-0.0608	P value < 1e-6	+	0.2033	P value:0.033943	+	0.0608	IS	-	0	NA	NA	NA	NA	NA	NA	NA	NA
OTX2	P value:0.030626	-	-0.2457	IS	-	-0.0319	P value:0.000581	+	0.3013	IS	+	0.0556	IS	+	0.0237	IS		NA	NA	IS		IS
C19orf34	P value:0.018626	-	-0.2384	IS	+	-0.0009	P value:0.04261	+	0.1791	IS	-	-0.0593	IS	-	-0.0602	IS		NA	NA	NA	NA	NA	NA
TCL1A	P value:0.029654	-	-1.2196	IS	-	-0.5839	P value:0.000277	+	1.8512	IS	+	0.6317	IS	+	0.0478	NA	NA	IS		NA	NA	IS
POU2F1	P value:0.011252	-	-0.2791	IS	-	-0.0096	P value:1e-06	+	0.5744	P value < 1e-6	+	0.2953	P value:0.001337	+	0.2857	IS		IS		IS		P value:0.048127
CAPZB	P value:0.036263	-	-0.2361	IS	-	-0.0235	P value:2.9e-05	+	0.4394	P value:2.5e-05	+	0.2032	P value:0.026433	+	0.1797	P value:0.004651		P value:0.035361		NA	NA	IS
LILRA4	P value:0.02977	-	-0.8567	IS	-	-0.0344	P value:0.000579	+	1.4193	P value:0.007596	+	0.5626	P value:0.012649	+	0.5282	P value:0.033256		IS		NA	NA	IS
SNORA80	P value:0.040103	-	-0.0456	IS	-	-0.0063	P value:0.009361	+	0.043	IS	+	-0.0026	IS	-	-0.0089	NA	NA	NA	NA	NA	NA	NA	NA
DAXX	P value:0.034539	-	-0.1569	IS	-	-0.0324	P value:4e-06	+	0.432	P value < 1e-6	+	0.2751	P value:0.00014	+	0.2426	P value:0.007773		P value:0.018165		IS		IS
NDUFC1	P value:0.045985	-	-0.2875	IS	+	-0.013	P value:0.005856	+	0.3714	IS	+	0.0838	IS	+	0.0708	IS		IS		IS		P value:0.001304
DSCR10	P value:0.005322	-	-0.2275	IS	-	-0.0069	P value:1.4e-05	+	0.2317	IS	+	0.0042	IS	-	-0.0027	IS		NA	NA	IS		P value:0.027947
POTEH	P value:0.022183	-	-0.4164	IS	+	-0.0024	P value:0.00039	+	0.5645	P value:0.037322	+	0.148	P value:0.042997	+	0.1457	NA	NA	NA	NA	NA	NA	NA	NA
CAPN14	P value:0.028239	-	-0.9046	IS	-	-0.2428	P value:0.024002	+	0.8215	IS	-	-0.0831	P value:0.003723	-	-0.3259	NA	NA	NA	NA	NA	NA	P value:0.017595
SEMA4A	P value:0.004169	-	-0.5379	IS	-	-0.1536	P value:1.5e-05	+	1.0204	P value:0.002499	+	0.4825	IS	+	0.3289	P value:0.006302		IS		IS		IS
C1orf141	P value:0.008081	-	-0.1217	IS	-	-0.0415	P value < 1e-6	+	0.1565	P value:0.048864	+	0.0348	IS	-	-0.0066	NA	NA	NA	NA	NA	NA	NA	NA
2015-09-12	P value:0.037609	-	-0.6546	IS	+	-0.0637	P value:2.1e-05	+	1.1349	P value:0.00095	+	0.4803	P value:0.001205	+	0.4165	P value:0.031065		NA	NA	NA	NA	IS
IFNA4	P value:0.02628	-	-0.0813	IS	-	-0.0185	P value:0.000168	+	0.094	IS	+	0.0127	IS	-	-0.0058	NA	NA	P value:0.004554		NA	NA	IS
DSCR8	P value:0.007625	-	-0.9063	IS	+	-0.0905	P value < 1e-6	+	1.2877	P value:0.000529	+	0.3814	P value:1.1e-05	+	0.2909	IS		NA	NA	IS		IS
SMARCE1	P value:0.048165	-	-0.1837	IS	+	-0.0016	P value:0.001549	+	0.2305	IS	+	0.0467	IS	+	0.0452	P value:0.009982		IS		IS		IS
HDAC8	P value:0.028308	-	-0.1866	IS	-	-0.0708	P value < 1e-6	+	0.3924	P value:1e-06	+	0.2058	P value:0.035178	+	0.135	P value:0.003294		NA	NA	IS		IS
CACNA1A	P value:0.024277	-	-0.5374	IS	-	-0.1876	P value:0.048588	+	0.3697	IS	-	-0.1676	P value:0.012649	-	-0.3552	IS		IS		IS		IS
NOTCH2NL	P value:0.031294	-	-0.3887	IS	-	-0.0579	P value:0.000201	+	0.5428	P value:0.021916	+	0.1541	IS	-	0.0962	IS		IS		P value:0.032065		P value:0.033197
SMPDL3B	P value:0.041867	-	-0.3993	IS	-	-0.159	P value:0.000109	+	1.2345	P value:0.000216	+	0.8352	P value:0.037563	+	0.6762	IS		IS		P value:0.022466		IS
CPNE9	P value:0.030666	-	-0.32	IS	+	-0.0891	P value:6.3e-05	+	0.6524	P value:0.018873	+	0.3324	P value:0.037496	+	0.2433	IS		NA	NA	NA	NA	IS
GKN2	P value:0.003505	-	-0.3656	IS	-	-0.0381	P value:3e-06	+	0.3651	IS	+	-0.0005	IS	-	-0.0386	IS		NA	NA	NA	NA	IS
ANXA10	P value:0.027643	-	-0.4757	IS	-	-0.1383	P value:0.000475	+	0.5763	IS	+	0.1006	IS	-	-0.0377	IS		P value:0.022384		NA	NA	IS
C20orf135	P value:0.039925	-	-0.3691	IS	-	-0.0569	P value:0.000248	+	0.5302	IS	+	0.1612	IS	+	0.1043	IS		NA	NA	NA	NA	NA	NA
PRAMEF8	P value:0.048673	-	-0.0734	IS	+	-0.0289	P value:0.001297	+	0.1328	IS	+	0.0594	IS	+	0.0305	IS		NA	NA	NA	NA	NA	NA
CABYR	P value:0.038058	-	-0.4974	IS	-	-0.1494	P value:1.1e-05	+	1.069	P value:0.000196	+	0.5716	P value:0.010459	+	0.4222	IS		IS		P value:0.044165		IS
FGD6	P value:0.017649	-	-0.4427	IS	-	-0.0647	P value:6e-06	+	0.9226	P value < 1e-6	+	0.4798	P value:0.000593	+	0.4151	P value:0.002244		P value:2.9e-05		IS		P value:0.018902
TMPRSS3	P value:0.014959	-	-1.3049	IS	-	-0.3145	P value:0.001597	+	1.4501	IS	+	0.1452	IS	-	-0.1693	IS		IS		P value:0.007144		IS
HMBS	IS	-	-0.0448	P value:0.037172	-	-0.1616	P value:0.002225	+	0.4191	P value < 1e-6	+	0.3744	P value:0.012181	+	0.2127		IS		IS		IS		P value:0.014703
LENEP	IS	-	-0.0727	P value:0.033607	-	-0.204	P value:0.049115	+	0.3115	P value:0.001234	+	0.2388	IS	+	0.0348		IS		P value:0.005409	NA	NA		IS
LAMP3	IS	-	-0.3966	P value:0.045572	-	-0.7385	P value:0.001328	+	1.282	P value:5.1e-05	+	0.8854	IS	+	0.1468		IS		IS		IS		IS
CLDN6	IS	-	-0.4521	P value:0.039827	-	-0.5295	IS	+	1.0166	P value:4.7e-05	+	0.5644	IS	+	0.0349		IS		IS		IS		IS
NDST3	IS	+	-0.0013	P value:0.01948	-	-0.5355	IS	+	0.45	P value:0.002433	+	0.4487	IS	-	-0.0868		IS		IS	NA	NA		IS
PCDHA8	IS	-	-0.2636	P value:0.035986	-	-0.4977	P value:0.00705	+	0.5743	P value:0.041779	+	0.3107	IS	-	-0.187	NA	NA	NA	NA		IS	NA	NA
ANKRD55	IS	-	-0.1463	P value:0.033087	-	-0.3723	IS	+	0.3542	P value:0.031905	+	0.2079	IS	-	-0.1644		IS		IS		IS		IS
TBR1	IS	+	-0.0248	P value:0.041764	-	-0.1384	IS	+	0.1568	P value:0.0081	+	0.132	IS	-	-0.0064		IS		P value:0.046512		IS		IS
RFPL3	IS	-	-0.2777	P value:0.048226	-	-0.1379	P value:0.024652	+	0.3678	P value:0.029504	+	0.0901	IS	-	-0.0478		IS		IS	NA	NA		IS
CASP6	IS	-	-0.1221	P value:0.038475	-	-0.2024	P value:0.000401	+	0.6312	P value < 1e-6	+	0.5091	P value:0.001277	+	0.3067		P value:0.002234		IS		IS		IS
C2CD4A	IS	-	-0.3589	P value:0.035446	-	-0.9845	P value:0.032244	+	1.286	P value:0.003816	+	0.9271	IS	-	-0.0574	NA	NA	NA	NA	NA	NA		P value:0.029157
NFKB2	IS	-	-0.0867	P value:0.0312	-	-0.2186	P value:0.010744	+	0.4124	P value:2e-06	+	0.3257	IS	+	0.1071		IS		IS		P value:0.030119		IS
MAPKAPK3	IS	-	-0.0048	P value:0.024211	-	-0.179	P value:0.010207	+	0.2013	P value:4e-06	+	0.1965	IS	-	0.0175		IS		IS		IS		IS
ITGB7	IS	-	-0.1555	P value:0.047115	-	-0.4831	IS	+	0.49	P value:0.01576	+	0.3345	IS	-	-0.1486		P value:0.047952		IS	NA	NA		IS
HNRNPD	IS	-	-0.0908	P value:0.020078	-	-0.1312	P value:0.049614	+	0.1986	P value:0.017934	+	0.1078	IS	-	-0.0235	NA	NA		P value:0.001475		IS		P value:0.043943
GPR89C	IS	+	-0.0061	P value:0.027024	-	-0.4365	IS	+	0.5217	P value:3.6e-05	+	0.5156	IS	+	0.0791	NA	NA	NA	NA	NA	NA	NA	NA
RCAN3	IS	+	-0.0062	P value:0.015315	-	-0.3264	IS	+	0.3057	P value:0.012096	+	0.2995	IS	-	-0.0269		P value:0.016811		IS		IS		IS
TRAF3	IS	-	-0.0131	P value:0.011096	-	-0.2898	P value:0.03297	+	0.1584	IS	+	0.1452	P value:0.031316	-	-0.1446		P value:0.042899		IS		IS		IS
HSBP1L1	IS	-	-0.3979	P value:0.022478	-	-0.3028	P value:0.002815	+	0.5151	IS	+	0.1172	IS	-	-0.1856	NA	NA	NA	NA	NA	NA		IS
TNIP3	IS	-	-0.4135	P value:0.024173	-	-0.6432	P value:0.002155	+	1.2125	P value:6e-06	+	0.799	IS	+	0.1558		IS		IS		P value:0.006497		P value:0.034713
RAET1L	IS	-	-0.3105	P value:0.004135	-	-0.7946	IS	+	0.8327	P value:0.03593	+	0.5222	IS	-	-0.2724	NA	NA	NA	NA		IS	NA	NA
KLF1	IS	-	-0.1049	P value:0.003921	-	-0.4705	P value:6e-06	+	0.8452	P value < 1e-6	+	0.7403	P value:0.025424	+	0.2698		P value:0.025229		IS		IS		IS
HIST1H2AB	IS	-	-0.0376	P value:0.042563	-	-0.15	P value:0.000537	+	0.2152	P value:9.5e-05	+	0.1776	IS	+	0.0277		P value:0.03331		IS		IS		IS
TREML4	IS	+	-0.0221	P value:0.042293	-	-0.2147	P value:0.022662	+	0.3113	P value:2.6e-05	+	0.2892	IS	+	0.0745		IS	NA	NA	NA	NA		IS
C1orf227	IS	-	-0.1364	P value:0.016995	-	-0.1974	P value:0.045504	+	0.2635	P value:0.049449	+	0.1271	IS	-	-0.0703	NA	NA	NA	NA	NA	NA		IS
JAKMIP1	IS	-	-0.1257	P value:0.033484	-	-0.7529	P value:2e-06	+	1.8089	P value < 1e-6	+	1.6833	P value:0.00145	+	0.9304		IS	NA	NA	NA	NA		IS
IDO1	IS	-	-0.5025	P value:0.047115	-	-0.8372	P value:0.020372	+	1.0736	IS	+	0.5711	IS	-	-0.2661	NA	NA		IS	NA	NA		IS
DCPS	IS	-	-0.1278	P value:0.0179	-	-0.2453	P value:0.002984	+	0.4163	P value:4e-06	+	0.2885	IS	+	0.0431		P value:0.033443		IS		IS		IS
TRIML2	IS	-	-0.2921	P value:0.031798	-	-0.3259	P value:6.2e-05	+	0.6732	P value:0.000301	+	0.3812	IS	+	0.0552	NA	NA	NA	NA		IS		P value:0.025846
SH3BP5L	IS	-	-0.0147	P value:0.042613	-	-0.2176	P value:4e-06	+	0.5067	P value < 1e-6	+	0.492	P value:9.5e-05	+	0.2744		IS	NA	NA		IS		P value:0.012389
RFX5	IS	-	-0.1104	P value:0.002179	-	-0.2735	P value:0.000276	+	0.6797	P value < 1e-6	+	0.5693	P value:5e-06	+	0.2958		P value:0.047288		IS		IS		IS
