# Supplementary material for: Identification of Gene-Expression Signatures and Protein Markers for Breast Cancer Grading and Staging
Source: PLoS One. 2015 Sep 16;10(9):e0138213. doi: 10.1371/journal.pone.0138213 (PMC4573873; doi:10.1371/journal.pone.0138213)
Supplement: S5 Table — (XLSX) [file pone.0138213.s005.xlsx]

## Sheet: stage_enriched_pathways_new
# The 59 identified pathways that are significantly enriched by the 227 up-regulated stage-associated genes.
Pathway name	Gene count	Size of the pathway	P value
TRANSCRIPTION_COACTIVATOR_ACTIVITY	10	123	3.10203e-05
BRAIN_DEVELOPMENT	6	51	5.89497e-05
BIOCARTA_CHEMICAL_PATHWAY	5	22	6.73824e-05
INTRACELLULAR_ORGANELLE_PART	32	1192	6.9392e-05
ORGANELLE_PART	32	1197	7.19832e-05
REACTOME_APOPTOSIS	10	148	7.88031e-05
REACTOME_GLYCOSAMINOGLYCAN_METABOLISM	9	111	0.000135774
REACTOME_INTRINSIC_PATHWAY_FOR_APOPTOSIS	5	30	0.000153316
TRANSCRIPTION_ACTIVATOR_ACTIVITY	10	173	0.000169742
MEMBRANE_PART	36	1670	0.000172902
KEGG_LYSOSOME	9	121	0.000195128
REACTOME_METABOLISM_OF_CARBOHYDRATES	11	247	0.000221718
ION_TRANSPORT	10	185	0.000234542
REACTOME_DEVELOPMENTAL_BIOLOGY	13	396	0.000248304
STEROID_HORMONE_RECEPTOR_BINDING	3	10	0.000298035
CELL_DEVELOPMENT	23	577	0.000337121
KEGG_PORPHYRIN_AND_CHLOROPHYLL_METABOLISM	5	41	0.000351508
UNFOLDED_PROTEIN_BINDING	5	42	0.00037467
TRANSFERASE_ACTIVITY_TRANSFERRING_PHOSPHORUS_CONTAINING_GROUPS	13	424	0.000382581
REGULATION_OF_GENE_EXPRESSION	24	673	0.000384213
SA_PROGRAMMED_CELL_DEATH	3	12	0.000407152
KEGG_ABC_TRANSPORTERS	5	44	0.00042373
CATION_TRANSPORT	9	147	0.000435228
GLUCOSAMINE_METABOLIC_PROCESS	3	13	0.00046763
GOLGI_STACK	3	13	0.00046763
REGULATION_OF_DEVELOPMENTAL_PROCESS	13	440	0.000481406
MACROMOLECULAR_COMPLEX	27	945	0.000482698
CYTOPLASMIC_PART	32	1383	0.000484379
MONOVALENT_INORGANIC_CATION_TRANSPORT	6	94	0.000492039
POSITIVE_REGULATION_OF_DEVELOPMENTAL_PROCESS	10	218	0.000507929
BIOCARTA_CELL2CELL_PATHWAY	3	14	0.000531977
REACTOME_METABOLISM_OF_PORPHYRINS	3	14	0.000531977
KINASE_ACTIVITY	12	369	0.000543861
ENDOPLASMIC_RETICULUM_PART	6	97	0.000547045
PID_FOXOPATHWAY	5	49	0.000562786
MEMBRANE	38	1994	0.000563097
GOLGI_APPARATUS	10	225	0.000587442
CYTOSKELETAL_PROTEIN_BINDING	9	159	0.000597024
INTEGRAL_TO_PLASMA_MEMBRANE	27	977	0.000597733
BIOCARTA_HSP27_PATHWAY	3	15	0.000600138
ANATOMICAL_STRUCTURE_MORPHOGENESIS	12	376	0.000604463
TRANSCRIPTION_COFACTOR_ACTIVITY	10	228	0.000624143
PLASMA_MEMBRANE_PART	29	1158	0.000653851
INTRINSIC_TO_PLASMA_MEMBRANE	27	991	0.000659229
TRANSCRIPTION_FACTOR_BINDING	11	307	0.000691798
NUCLEAR_CHROMOSOME	5	54	0.000726152
PID_NFAT_3PATHWAY	5	54	0.000726152
CYTOPLASM	39	2131	0.000730832
PID_INTEGRIN5_PATHWAY	3	17	0.000747674
REACTOME_ACTIVATION_OF_BH3_ONLY_PROTEINS	3	17	0.000747674
TRANSPORT	25	795	0.000812243
REACTOME_RIP_MEDIATED_NFKB_ACTIVATION_VIA_DAI	3	18	0.00082694
BIOCARTA_HIVNEF_PATHWAY	5	58	0.000874972
PROTEIN_COMPLEX	25	816	0.000895377
AMINO_SUGAR_METABOLIC_PROCESS	3	19	0.000909798
PID_ATF2_PATHWAY	5	59	0.000914747
REACTOME_AXON_GUIDANCE	10	251	0.000962645
CARBOHYDRATE_METABOLIC_PROCESS	9	180	0.00097421
PLASMA_MEMBRANE	31	1426	0.000976682
