# Supplementary material for: Identification of Gene-Expression Signatures and Protein Markers for Breast Cancer Grading and Staging
Source: PLoS One. 2015 Sep 16;10(9):e0138213. doi: 10.1371/journal.pone.0138213 (PMC4573873; doi:10.1371/journal.pone.0138213)
Supplement: S7 Table — (XLSX) [file pone.0138213.s007.xlsx]

## Sheet: blood
#19-gene combination is predicted to be blood secretory, which their gene expression patterns can best distinguish the PD group from the MD and WD groups with a 93.6% classification accuracy, based on gene-expression data.
Gene Name	Accession	Protein Name
FGD3	Q5JSP0	FYVE, RhoGEF and PH domain-containing protein 3
FCGR3A	P08637	Low affinity immunoglobulin gamma Fc region receptor III-A
CENPI	Q92674	Centromere protein I
TUBB3	Q13509	Tubulin beta-3 chain
AURKB	Q96GD4	Aurora kinase B
SGOL1	Q5FBB7	Shugoshin-like 1
HJURP	Q8NCD3	Holliday junction recognition protein
TNFRSF18	Q9Y5U5	Tumor necrosis factor receptor superfamily member 18
ATAD2	Q6PL18	ATPase family AAA domain-containing protein 2
TOP2A	P11388	DNA topoisomerase 2-alpha
ADAMTS14	Q8WXS8	A disintegrin and metalloproteinase with thrombospondin motifs 14
TPRN	Q4KMQ1	Taperin
CREB3L4	Q8TEY5	Cyclic AMP-responsive element-binding protein 3-like protein 4
NCAPH	Q15003	Condensin complex subunit 2
FOXM1	Q08050	Forkhead box protein M1
GSG2	Q8TF76	Serine/threonine-protein kinase haspin
TRIM46	Q7Z4K8	Tripartite motif-containing protein 46
SQLE	Q14534	Squalene monooxygenase
FBN2	P35556	Fibrillin-2
# 17-gene combination was predicted to have strong discerning power between the MD group and the WD group, with 93.3% classification accuracy.
Gene Name	Accession	Protein Name
BUB1	O43683	Mitotic checkpoint serine/threonine-protein kinase BUB1
TRIM46	Q7Z4K8	Tripartite motif-containing protein 46
ZNF695	Q8IW36	Zinc finger protein 695
MELK	Q14680	Maternal embryonic leucine zipper kinase
RAD54L	Q92698	DNA repair and recombination protein RAD54-like
CA12	O43570	Carbonic anhydrase 12
CCNB1	P14635	G2/mitotic-specific cyclin-B1
FGD3	Q5JSP0	FYVE, RhoGEF and PH domain-containing protein 3
DLGAP5	Q15398	Disks large-associated protein 5
BUB1B	O60566	Mitotic checkpoint serine/threonine-protein kinase BUB1 beta
NEIL3	Q8TAT5	Endonuclease 8-like 3
CILP2	Q8IUL8	Cartilage intermediate layer protein 2
CIT	O14578	Citron Rho-interacting kinase
E2F8	A0AVK6	Transcription factor E2F8
COL5A1	P20908	Collagen alpha-1(V) chain
TNFRSF18	Q9Y5U5	Tumor necrosis factor receptor superfamily member 18
ADAMTS14	Q8WXS8	A disintegrin and metalloproteinase with thrombospondin motifs 14

## Sheet: urine
#15-gene combination was predicted to be urine excretory proteins whose gene-expression pattern can well distinguish the PD group from the MD and WD groups, with an 92.8% classification accuracy.
Gene Name	Accession	Protein Name
PSMD14	O00487	26S proteasome non-ATPase regulatory subunit 14
S100A11	P31949	Protein S100-A11
MTHFD2	P13995	Bifunctional methylenetetrahydrofolate dehydrogenase/cyclohydrolase, mitochondrial
C1orf93	Q8TBF2	Prostamide/prostaglandin F synthase
C9orf142	Q9BUH6	Protein PAXX
FCGR3A	P08637	Low affinity immunoglobulin gamma Fc region receptor III-A
MSR1	P21757	Macrophage scavenger receptor types I and II
YDJC	A8MPS7	Carbohydrate deacetylase
CDH11	P55287	Cadherin-11
FAP	Q12884	Prolyl endopeptidase FAP
FAM72B	Q86X60	Protein FAM72B
TTYH3	Q9C0H2	Protein tweety homolog 3
COL1A2	P08123	Collagen alpha-2(I) chain
COL1A1	P02452	Collagen alpha-1(I) chain
TNFRSF18	Q9Y5U5	Tumor necrosis factor receptor superfamily member 18
#19-gene combination is predicted to have their gene-expression pattern to distinguish the MD group from the WD group, with an 83.8% classification accuracy.
Gene Name	Accession	Protein Name
HSPE1	P61604	10 kDa heat shock protein, mitochondrial
KPNA2	P52292	Importin subunit alpha-1
LOXL1	Q08397	Lysyl oxidase homolog 1
BGN	P21810	Biglycan
ARPC1B	O15143	Actin-related protein 2/3 complex subunit 1B
CDH11	P55287	Cadherin-11
LMNB1	P20700	Lamin-B1
COL5A1	P20908	Collagen alpha-1(V) chain
COL1A2	P08123	Collagen alpha-2(I) chain
INHBA	P08476	Inhibin beta A chain
FAP	Q12884	Prolyl endopeptidase FAP
CILP2	Q8IUL8	Cartilage intermediate layer protein 2
ERP27	Q96DN0	Endoplasmic reticulum resident protein 27
ADAMTS6	Q9UKP5	A disintegrin and metalloproteinase with thrombospondin motifs 6
HPRT1	P00492	Hypoxanthine-guanine phosphoribosyltransferase
TNFRSF18	Q9Y5U5	Tumor necrosis factor receptor superfamily member 18
FAM72B	Q86X60	Protein FAM72B
TUBA1C	Q9BQE3	Tubulin alpha-1C chain
PRLR	P16471	Prolactin receptor
