# Supplementary material for: Identification of Gene-Expression Signatures and Protein Markers for Breast Cancer Grading and Staging
Source: PLoS One. 2015 Sep 16;10(9):e0138213. doi: 10.1371/journal.pone.0138213 (PMC4573873; doi:10.1371/journal.pone.0138213)
Supplement: S8 Table — (XLSX) [file pone.0138213.s008.xlsx]

## Sheet: blood
# 23-gene combination is selected to be the best distinguisher between the T3-4 group and the T2-T1 group, with a 99.4% classification accuracy
Gene Name	Accession	Protein Name
RMND5B	Q96G75	Protein RMD5 homolog B
RFPL3	O75679	Ret finger protein-like 3
SAMD4B	Q5PRF9	Protein Smaug homolog 2
TRAF3	Q13114	TNF receptor-associated factor 3
FRRS1	Q6ZNA5	Ferric-chelate reductase 1
GFM2	Q969S9	Ribosome-releasing factor 2, mitochondrial
NDST3	O95803	Bifunctional heparan sulfate N-deacetylase/N-sulfotransferase 3
SYT17	Q9BSW7	Synaptotagmin-17
TREML4	Q6UXN2	Trem-like transcript 4 protein
GPR56	Q9Y653	G-protein coupled receptor 56
FGD6	Q6ZV73	FYVE, RhoGEF and PH domain-containing protein 6
MPP2	Q14168	MAGUK p55 subfamily member 2
SAE1	Q9UBE0	SUMO-activating enzyme subunit 1
CERCAM	Q5T4B2	Probable inactive glycosyltransferase 25 family member 3
GABRD	O14764	Gamma-aminobutyric acid receptor subunit delta
EFNA2	O43921	Ephrin-A2
MAPKAPK3	Q16644	MAP kinase-activated protein kinase 3
FIG4	Q92562	Polyphosphoinositide phosphatase
CLGN	O14967	Calmegin
ATP6V1C1	P21283	V-type proton ATPase subunit C 1
SMPDL3B	Q92485	Acid sphingomyelinase-like phosphodiesterase 3b
CTNNA1	P35221	Catenin alpha-1
RAET1L	Q5VY80	Retinoic acid early transcript 1L protein
# 23-gene combination is predicted to have the best discerning power to distinguish between the T2 group and the T1 group, with 98.1% classification accuracy.
Gene Name	Accession	Protein Name
CAPZB	P47756	F-actin-capping protein subunit beta
SEMA4A	Q9H3S1	Semaphorin-4A
POTEH	Q6S545	POTE ankyrin domain family member H
FIG4	Q92562	Polyphosphoinositide phosphatase
UGT1A5	P35504	UDP-glucuronosyltransferase 1-5
HHLA2	Q9UM44	HERV-H LTR-associating protein 2
UNC5B	Q8IZJ1	Netrin receptor UNC5B
SEPT12	Q8IYM1	Septin-12
CLEC4C	Q8WTT0	C-type lectin domain family 4 member C
LAMP3	Q9UQV4	Lysosome-associated membrane glycoprotein 3
AZIN1	O14977	Antizyme inhibitor 1
GPR39	O43194	G-protein coupled receptor 39
NLRP12	P59046	NACHT, LRR and PYD domains-containing protein 12
RFPL3	O75679	Ret finger protein-like 3
SAMD4B	Q5PRF9	Protein Smaug homolog 2
BRDT	Q58F21	Bromodomain testis-specific protein
MARCH10	Q8NA82	Probable E3 ubiquitin-protein ligase MARCH10
CLGN	O14967	Calmegin
CST6	Q15828	Cystatin-M
CERCAM	Q5T4B2	Probable inactive glycosyltransferase 25 family member 3
MCM4	P33991	DNA replication licensing factor MCM4
ARL8B	Q9NVJ2	ADP-ribosylation factor-like protein 8B
NFKB2	Q00653	Nuclear factor NF-kappa-B p100 subunit

## Sheet: urine
# 19-gene panel is predicted to be able to best distinguish the T3-4 group from the T2-T1 groups, with an 87.6% classification accuracy
Gene Name	Accession	Protein Name
C20orf4	Q9Y312	Protein AAR2 homolog
HIST1H2AB	P04908	Histone H2A type 1-B/E
HNRNPD	Q14103	Heterogeneous nuclear ribonucleoprotein D0
H2AFY	O75367	Core histone macro-H2A.1
RAB15	P59190	Ras-related protein Rab-15
PFN3	P60673	Profilin-3
SAE1	Q9UBE0	SUMO-activating enzyme subunit 1
MFAP3	P55082	Microfibril-associated glycoprotein 3
CERCAM	Q5T4B2	Probable inactive glycosyltransferase 25 family member 3
UNC5B	Q8IZJ1	Netrin receptor UNC5B
YWHAB	P31946	14-3-3 protein beta/alpha
MATR3	P43243	Matrin-3
C1QL1	O75973	C1q-related factor
DNASE1L2	Q92874	Deoxyribonuclease-1-like 2
CLGN	O14967	Calmegin
HSPA9	P38646	Stress-70 protein, mitochondrial
CPNE3	O75131	Copine-3
ASAH1	Q13510	Acid ceramidase
NRCAM	Q92823	Neuronal cell adhesion molecule
# 25-gene combination is predicted to best distinguish the T2 group from the T1 group, with 97.2% classification accuracy
Gene Name	Accession	Protein Name
CAPZB	P47756	F-actin-capping protein subunit beta
SEMA4A	Q9H3S1	Semaphorin-4A
POTEH	Q6S545	POTE ankyrin domain family member H
SAE1	Q9UBE0	SUMO-activating enzyme subunit 1
KRT3	P12035	Keratin, type II cytoskeletal 3
ARL8B	Q9NVJ2	ADP-ribosylation factor-like protein 8B
NFS1	Q9Y697	Cysteine desulfurase, mitochondrial
DNASE1L2	Q92874	Deoxyribonuclease-1-like 2
GKN2	Q86XP6	Gastrokine-2
PKLR	P30613	Pyruvate kinase PKLR
TCTEX1D2	Q8WW35	Tctex1 domain-containing protein 2
SMPDL3B	Q92485	Acid sphingomyelinase-like phosphodiesterase 3b
KRT80	Q6KB66	Keratin, type II cytoskeletal 80
HHLA2	Q9UM44	HERV-H LTR-associating protein 2
H2AFY	O75367	Core histone macro-H2A.1
CPNE9	Q8IYJ1	Copine-9
GNPDA1	P46926	Glucosamine-6-phosphate isomerase 1
MFAP3	P55082	Microfibril-associated glycoprotein 3
LAMP3	Q9UQV4	Lysosome-associated membrane glycoprotein 3
HSPA9	P38646	Stress-70 protein, mitochondrial
RIMKLA	Q8IXN7	N-acetylaspartylglutamate synthase A
KRT34	O76011	Keratin, type I cuticular Ha4
CPNE3	O75131	Copine-3
NOTCH2NL	Q7Z3S9	Notch homolog 2 N-terminal-like protein
VSTM2A	Q8TAG5	V-set and transmembrane domain-containing protein 2A
