# Supplementary material for: Identification of Gene-Expression Signatures and Protein Markers for Breast Cancer Grading and Staging
Source: PLoS One. 2015 Sep 16;10(9):e0138213. doi: 10.1371/journal.pone.0138213 (PMC4573873; doi:10.1371/journal.pone.0138213)
Supplement: S9 Table — (XLSX) [file pone.0138213.s009.xlsx]

## Sheet: sample information
# 12 other cancer types' sample informaton
Cancer Type	BLCA	COAD	HNSC	KICH	KIRC	KIRP	LIHC	LUAD	LUSC	PRAD	READ	THCA
Sample Num	19	27	43	26	80	37	52	65	59	53	10	33
# TCGA microarray data sample information
Grade Type	G1	G2	G3	normal	Stage Type	T1	T2	T34	normal
Sample Num	8	30	14	62	Sample Num	10	29	13	62
# GEO microarray data sample information
Datasets	GPL	Grade sample number
		G1	G2	G3
GSE21653	GPL570	45	89	125
GSE5460	GPL570	27	32	70
GSE61304	GPL570	5	16	37
Datasets	GPL	Stage sample number
		T1	T2	T34
GSE61304	GPL570	5	34	19
GSE46581	GPL8432	25	43	16
GSE37946	GPL96	2	17	30
